# Supplementary material for: Identification and interrogation of the gene regulatory network of CEBPA-double mutant acute myeloid leukemia
Source: Leukemia. 2022 Nov 4;37(1):102–12. doi: 10.1038/s41375-022-01744-5 (PMC9883165; doi:10.1038/s41375-022-01744-5)
Supplement: Supplementary file 2 — Supplementary Dataset 1 [file 41375_2022_1744_MOESM2_ESM.xlsx]

## Sheet: CEBPAx2_merged_distalPeaks_with
Chromosome position of open chromatin regions and their associated genes linked by CHiC
chrom	peak-start	peak-end	nearest-gene	gene_annotated_by_CHiC
chr1	96437	96837	OR4F5	OR4F5
chr1	181649	182049	MIR6859-4	MIR6859-1
chr1	199675	200075	FAM138D	FAM138D
chr1	267816	268216	FAM138D	FAM138D
chr1	271043	271443	FAM138D	FAM138D
chr1	273019	273419	FAM138D	FAM138D
chr1	377108	377508	OR4F16	OR4F16
chr1	585988	586388	LOC101928626	MIR6723
chr1	605330	605730	LOC101928626	MIR6723
chr1	838301	838701	LINC01128	LINC01128
chr1	869730	870130	FAM41C	FAM41C
chr1	904501	904901	LOC100130417	LOC100130417
chr1	906717	907117	LOC100130417	LOC100130417
chr1	1004973	1005373	HES4	HES4
chr1	1032932	1033332	AGRN	AGRN
chr1	1038713	1039113	AGRN	AGRN
chr1	1039506	1039906	AGRN	AGRN
chr1	1040640	1041040	AGRN	AGRN
chr1	1059419	1059819	RNF223	TTLL10
chr1	1064143	1064543	RNF223	UBE2J2
chr1	1122103	1122503	C1orf159	C1orf159
chr1	1124198	1124598	C1orf159	UBE2J2
chr1	1144088	1144488	LINC01342	LINC01342
chr1	1158128	1158528	MIR200B	UBE2J2
chr1	1208882	1209282	TNFRSF18	TNFRSF4
chr1	1250113	1250513	FAM132A	FAM132A
chr1	1260054	1260454	FAM132A	UBE2J2
chr1	1260054	1260454	FAM132A	FAM132A
chr1	1305520	1305920	ACAP3	ACAP3
chr1	1371328	1371728	AURKAIP1	AURKAIP1
chr1	1372004	1372404	AURKAIP1	AURKAIP1
chr1	1438004	1438404	VWA1	VWA1
chr1	1476015	1476415	ATAD3B	ATAD3C
chr1	1504911	1505311	ATAD3A	ATAD3A
chr1	1505366	1505766	ATAD3A	ATAD3A
chr1	1509444	1509844	ATAD3A	ATAD3A
chr1	1514389	1514789	ATAD3A	ATAD3A
chr1	1607087	1607487	FNDC10	C1orf233
chr1	1764236	1764636	NADK	NADK
chr1	1775598	1775998	NADK	GNB1
chr1	1858628	1859028	GNB1	GNB1
chr1	1869457	1869857	GNB1	GNB1
chr1	1899132	1899532	GNB1	UBE2J2
chr1	1899627	1900027	GNB1	UBE2J2
chr1	1906204	1906604	CALML6	CALML6
chr1	1909036	1909436	CALML6	CALML6
chr1	1996191	1996591	CFAP74	HES3
chr1	2044812	2045212	LOC105378591	PRKCZ
chr1	2112438	2112838	PRKCZ	RER1
chr1	2127061	2127461	PRKCZ	SKI
chr1	2133135	2133535	PRKCZ	SKI
chr1	2148702	2149102	PRKCZ	SKI
chr1	2151262	2151662	FAAP20	SKI
chr1	2189406	2189806	FAAP20	C1orf86
chr1	2199177	2199577	FAAP20	C1orf86
chr1	2204672	2205072	FAAP20	VAMP3
chr1	2205216	2205616	FAAP20	SKI
chr1	2234369	2234769	SKI	SKI
chr1	2246051	2246451	SKI	SKI
chr1	2246605	2247005	SKI	SKI
chr1	2255760	2256160	SKI	SKI
chr1	2290615	2291015	LOC100129534	SKI
chr1	2300341	2300741	LOC100129534	SKI
chr1	2300967	2301367	LOC100129534	TPRG1L
chr1	2429836	2430236	PEX10	LINC01134
chr1	2506255	2506655	PANK4	PANK4
chr1	2546111	2546511	TNFRSF14	TNFRSF14
chr1	2546803	2547203	TNFRSF14	TNFRSF14
chr1	2548013	2548413	TNFRSF14	TNFRSF14
chr1	2548646	2549046	TNFRSF14	TNFRSF14
chr1	2643051	2643451	MMEL1	MMEL1
chr1	2801532	2801932	TTC34	RER1
chr1	2839975	2840375	TTC34	PRDM16
chr1	2840327	2840727	TTC34	PRDM16
chr1	2845823	2846223	TTC34	TTC34
chr1	2868779	2869179	TTC34	TTC34
chr1	2888487	2888887	TTC34	TP73-AS1
chr1	2912661	2913061	ACTRT2	ACTRT2
chr1	3093895	3094295	PRDM16	PRDM16
chr1	3159134	3159534	MIR4251	MIR4251
chr1	3171046	3171446	MIR4251	RER1
chr1	3174843	3175243	MIR4251	RER1
chr1	3181971	3182371	MIR4251	SKI
chr1	3222219	3222619	MIR4251	MIR4251
chr1	3313062	3313462	ARHGEF16	SKI
chr1	3316569	3316969	ARHGEF16	SKI
chr1	3491245	3491645	ARHGEF16	ARHGEF16
chr1	3516164	3516564	MIR551A	TPRG1L
chr1	3516944	3517344	MIR551A	TPRG1L
chr1	3531367	3531767	MIR551A	TP73-AS1
chr1	3597555	3597955	MEGF6	MEGF6
chr1	3619013	3619413	TPRG1L	TPRG1L
chr1	3619335	3619735	TPRG1L	TPRG1L
chr1	3677501	3677901	TP73	TP73-AS1
chr1	3775461	3775861	SMIM1	SMIM1
chr1	3793610	3794010	LRRC47	LRRC47
chr1	3881096	3881496	C1orf174	C1orf174
chr1	3883382	3883782	C1orf174	C1orf174
chr1	3889950	3890350	C1orf174	NPHP4
chr1	3890908	3891308	C1orf174	SKI
chr1	3999761	4000161	LINC01346	AJAP1
chr1	4007000	4007400	LINC01346	AJAP1
chr1	4007522	4007922	LINC01346	AJAP1
chr1	4736242	4736642	AJAP1	AJAP1
chr1	5771031	5771431	MIR4689	DFFB
chr1	5975141	5975541	KCNAB2	ZBTB48
chr1	6014647	6015047	KCNAB2	NPHP4
chr1	6028148	6028548	KCNAB2	KCNAB2
chr1	6123039	6123439	CHD5	CHD5
chr1	6154882	6155282	CHD5	CHD5
chr1	6170815	6171215	CHD5	CHD5
chr1	6212585	6212985	RNF207	NPHP4
chr1	6246684	6247084	HES3	HES3
chr1	6307749	6308149	GPR153	GPR153
chr1	6343400	6343800	ACOT7	ACOT7
chr1	6348572	6348972	ACOT7	ACOT7
chr1	6415139	6415539	HES2	HES2
chr1	6507037	6507437	PLEKHG5	PLEKHG5
chr1	6509295	6509695	PLEKHG5	PLEKHG5
chr1	6581880	6582280	ZBTB48	ZBTB48
chr1	6591176	6591576	ZBTB48	THAP3
chr1	6599682	6600082	KLHL21	KLHL21
chr1	6719992	6720392	LINC01672	LOC100505887
chr1	6743616	6744016	LINC01672	CAMTA1
chr1	7108254	7108654	CAMTA1	CAMTA1
chr1	7127600	7128000	CAMTA1	TNFRSF9
chr1	7207879	7208279	CAMTA1	CAMTA1
chr1	7649000	7649400	VAMP3	TNFRSF9
chr1	7659485	7659885	VAMP3	VAMP3
chr1	7667516	7667916	VAMP3	VAMP3
chr1	7704488	7704888	VAMP3	VAMP3
chr1	7781499	7781899	PER3	PER3
chr1	7953981	7954381	PARK7	RERE
chr1	7982270	7982670	PARK7	SLC45A1
chr1	7993590	7993990	PARK7	VAMP3
chr1	7994049	7994449	ERRFI1	VAMP3
chr1	8104595	8104995	ERRFI1	SLC45A1
chr1	8249817	8250217	LINC01714	SLC45A1
chr1	8283258	8283658	SLC45A1	SLC45A1
chr1	8379219	8379619	RERE	RERE
chr1	8382994	8383394	RERE	RERE
chr1	8388051	8388451	RERE	RERE
chr1	8395479	8395879	RERE	RERE
chr1	8409104	8409504	RERE	RERE
chr1	8427538	8427938	LOC102724552	RERE
chr1	8431017	8431417	LOC102724552	RERE
chr1	8438908	8439308	LOC102724552	RERE
chr1	8448776	8449176	LOC102724552	RERE
chr1	8516892	8517292	SNORD128	RERE
chr1	8517675	8518075	SNORD128	RERE
chr1	8525170	8525570	SNORD128	RERE
chr1	8525823	8526223	SNORD128	RERE
chr1	8629770	8630170	SNORD128	RERE
chr1	8666817	8667217	RERE	RERE
chr1	8701288	8701688	RERE	RERE
chr1	8703292	8703692	RERE	RERE
chr1	8712708	8713108	RERE	RERE
chr1	8789271	8789671	RERE	RERE
chr1	8848837	8849237	MIR6728	RERE
chr1	8858083	8858483	MIR6728	TNFRSF9
chr1	8862460	8862860	MIR6728	TNFRSF9
chr1	8873571	8873971	ENO1	ENO1
chr1	8938175	8938575	CA6	CA6
chr1	9005072	9005472	SLC2A7	SLC2A7
chr1	9074991	9075391	SLC2A5	SLC2A5
chr1	9076175	9076575	SLC2A5	SLC2A5
chr1	9078071	9078471	SLC2A5	SLC2A5
chr1	9083253	9083653	SLC2A5	SLC2A5
chr1	9093996	9094396	SLC2A5	SLC2A5
chr1	9101520	9101920	GPR157	GPR157
chr1	9110746	9111146	GPR157	GPR157
chr1	9135408	9135808	GPR157	GPR157
chr1	9163894	9164294	MIR34A	GPR157
chr1	9181387	9181787	LINC01759	UTS2
chr1	9196184	9196584	MIR34AHG	H6PD
chr1	9196502	9196902	MIR34AHG	H6PD
chr1	9260432	9260832	H6PD	H6PD
chr1	9267052	9267452	SPSB1	SPSB1
chr1	9275494	9275894	SPSB1	SPSB1
chr1	9399887	9400287	LOC100506022	TMEM201
chr1	9410818	9411218	LOC100506022	LOC100506022
chr1	9413129	9413529	LOC100506022	LOC100506022
chr1	9413543	9413943	LOC100506022	LOC100506022
chr1	9426326	9426726	LOC100506022	LOC100506022
chr1	9491013	9491413	SLC25A33	SLC25A33
chr1	9593450	9593850	TMEM201	TMEM201
chr1	9615627	9616027	TMEM201	TMEM201
chr1	9626137	9626537	PIK3CD	PIK3CD
chr1	9626966	9627366	PIK3CD	PIK3CD
chr1	9628443	9628843	PIK3CD	PIK3CD
chr1	9629665	9630065	PIK3CD	PIK3CD
chr1	9644547	9644947	PIK3CD	PIK3CD
chr1	9687285	9687685	PIK3CD-AS2	PIK3CD-AS2
chr1	9704694	9705094	PIK3CD-AS2	CTNNBIP1
chr1	9717555	9717955	PIK3CD-AS2	C1orf200
chr1	9725001	9725401	PIK3CD-AS2	C1orf200
chr1	9730534	9730934	PIK3CD-AS2	TMEM201
chr1	9787670	9788070	CLSTN1	CLSTN1
chr1	9850074	9850474	CLSTN1	CLSTN1
chr1	9867448	9867848	CTNNBIP1	CTNNBIP1
chr1	9874868	9875268	CTNNBIP1	CTNNBIP1
chr1	9882395	9882795	CTNNBIP1	CTNNBIP1
chr1	9893192	9893592	CTNNBIP1	CTNNBIP1
chr1	9900357	9900757	CTNNBIP1	CTNNBIP1
chr1	9950339	9950739	NMNAT1	NMNAT1
chr1	9950911	9951311	NMNAT1	NMNAT1
chr1	10066993	10067393	UBE4B	UBE4B
chr1	10074341	10074741	UBE4B	UBE4B
chr1	10148072	10148472	KIF1B	DFFA
chr1	10377383	10377783	PGD	PGD
chr1	10378449	10378849	PGD	PGD
chr1	10388130	10388530	PGD	TMEM201
chr1	10415307	10415707	APITD1-CORT	UBE4B
chr1	10484518	10484918	PEX14	PEX14
chr1	10495058	10495458	PEX14	PEX14
chr1	10507398	10507798	PEX14	MTOR-AS1
chr1	10510880	10511280	PEX14	MTOR-AS1
chr1	10515600	10516000	PEX14	SRM
chr1	10553221	10553621	PEX14	PEX14
chr1	10693538	10693938	CASZ1	CASZ1
chr1	10755918	10756318	CASZ1	CASZ1
chr1	10904859	10905259	C1orf127	C1orf127
chr1	10932112	10932512	C1orf127	C1orf127
chr1	10960974	10961374	C1orf127	PEX14
chr1	10964982	10965382	C1orf127	PEX14
chr1	10965578	10965978	C1orf127	PEX14
chr1	11037586	11037986	MASP2	MASP2
chr1	11383579	11383979	DISP3	THAP3
chr1	11563537	11563937	LINC01647	SRM
chr1	11645675	11646075	FBXO44	UBIAD1
chr1	11650344	11650744	FBXO44	FBXO44
chr1	11719294	11719694	AGTRAP	TNFRSF1B
chr1	11719619	11720019	AGTRAP	TNFRSF1B
chr1	11730337	11730737	AGTRAP	AGTRAP
chr1	11731858	11732258	AGTRAP	AGTRAP
chr1	11740824	11741224	AGTRAP	AGTRAP
chr1	11749138	11749538	C1orf167	C1orf167
chr1	11842229	11842629	NPPA-AS1	NPPA-AS1
chr1	11842720	11843120	NPPA-AS1	NPPA-AS1
chr1	11851216	11851616	NPPA	NPPA
chr1	11960747	11961147	MFN2	MFN2
chr1	11985866	11986266	MFN2	MFN2
chr1	12087778	12088178	TNFRSF8	VPS13D
chr1	12088618	12089018	TNFRSF8	VPS13D
chr1	12132965	12133365	MIR7846	VPS13D
chr1	12143227	12143627	MIR7846	VPS13D
chr1	12143680	12144080	MIR7846	VPS13D
chr1	12150441	12150841	MIR7846	VPS13D
chr1	12153170	12153570	MIR7846	VPS13D
chr1	12157868	12158268	MIR7846	TNFRSF1B
chr1	12161781	12162181	MIR7846	TNFRSF1B
chr1	12173734	12174134	TNFRSF1B	TNFRSF1B
chr1	12178067	12178467	TNFRSF1B	TNFRSF1B
chr1	12179080	12179480	TNFRSF1B	TNFRSF1B
chr1	12180275	12180675	MIR4632	UBIAD1
chr1	12184198	12184598	MIR4632	TNFRSF8
chr1	12196676	12197076	MIR4632	TNFRSF8
chr1	12208817	12209217	MIR4632	VPS13D
chr1	12210513	12210913	MIR4632	VPS13D
chr1	12266055	12266455	VPS13D	VPS13D
chr1	12344544	12344944	VPS13D	VPS13D
chr1	12345320	12345720	VPS13D	VPS13D
chr1	12376795	12377195	SNORA59A	NPPA
chr1	12420135	12420535	SNORA59A	VPS13D
chr1	12438481	12438881	SNORA59A	VPS13D
chr1	12473072	12473472	SNORA59A	DNAJC16
chr1	12478595	12478995	SNORA59A	VPS13D
chr1	12510644	12511044	SNORA59B	VPS13D
chr1	12601933	12602333	DHRS3	DHRS3
chr1	12604328	12604728	DHRS3	DHRS3
chr1	12619820	12620220	DHRS3	DHRS3
chr1	12620477	12620877	DHRS3	DHRS3
chr1	13007733	13008133	PRAMEF27	LOC101929983
chr1	13220820	13221220	PRAMEF22	PRAMEF22
chr1	13494042	13494442	LRRC38	LRRC38
chr1	13498566	13498966	LRRC38	LRRC38
chr1	13723791	13724191	PRDM2	VPS13D
chr1	13730814	13731214	PRDM2	THAP3
chr1	13732971	13733371	PRDM2	THAP3
chr1	13769181	13769581	PRDM2	FHAD1
chr1	14706683	14707083	KAZN	DHRS3
chr1	14739450	14739850	KAZN	PDPN
chr1	14755893	14756293	KAZN	PDPN
chr1	14761767	14762167	KAZN	PDPN
chr1	14778166	14778566	KAZN	EFHD2
chr1	15075917	15076317	TMEM51-AS1	FHAD1
chr1	15089588	15089988	TMEM51-AS1	PDPN
chr1	15128490	15128890	TMEM51-AS1	PDPN
chr1	15137779	15138179	TMEM51-AS1	FHAD1
chr1	15142005	15142405	TMEM51-AS1	FHAD1
chr1	15218496	15218896	FHAD1	FHAD1
chr1	15224124	15224524	FHAD1	FHAD1
chr1	15272480	15272880	FHAD1	FHAD1
chr1	15345890	15346290	EFHD2	CTRC
chr1	15352454	15352854	EFHD2	EFHD2
chr1	15384325	15384725	EFHD2	PADI4
chr1	15386456	15386856	EFHD2	PADI4
chr1	15416141	15416541	EFHD2	EFHD2
chr1	15417481	15417881	EFHD2	CTRC
chr1	15434749	15435149	CTRC	CTRC
chr1	15445310	15445710	CTRC	CTRC
chr1	15603429	15603829	DDI2	DDI2
chr1	15696922	15697322	PLEKHM2	RSC1A1
chr1	15788669	15789069	UQCRHL	FAM131C
chr1	15791983	15792383	UQCRHL	FAM131C
chr1	15815475	15815875	UQCRHL	SPEN
chr1	15829751	15830151	SPEN	SPEN
chr1	15833269	15833669	SPEN	SPEN
chr1	15834493	15834893	SPEN	SPEN
chr1	15834767	15835167	SPEN	SPEN
chr1	15835762	15836162	SPEN	SPEN
chr1	15837002	15837402	SPEN	SPEN
chr1	15885696	15886096	MIR5096	SPEN
chr1	15886254	15886654	MIR5096	SPEN
chr1	15949631	15950031	ZBTB17	ZBTB17
chr1	15952730	15953130	ZBTB17	ZBTB17
chr1	15966073	15966473	ZBTB17	ZBTB17
chr1	16012749	16013149	HSPB7	HSPB7
chr1	16013185	16013585	HSPB7	HSPB7
chr1	16032820	16033220	CLCNKB	RSG1
chr1	16054079	16054479	CLCNKB	CLCNKB
chr1	16056082	16056482	CLCNKB	SPEN
chr1	16078883	16079283	FAM131C	FAM131C
chr1	16158021	16158421	EPHA2	EPHA2
chr1	16173100	16173500	EPHA2	EPHA2
chr1	16206602	16207002	ARHGEF19	ARHGEF19
chr1	16206814	16207214	ARHGEF19	ARHGEF19
chr1	16217320	16217720	ARHGEF19	ARHGEF19
chr1	16244345	16244745	RSG1	RSG1
chr1	16293515	16293915	RSG1	RSG1
chr1	16363371	16363771	SZRD1	SZRD1
chr1	16371772	16372172	SZRD1	SZRD1
chr1	16420729	16421129	SPATA21	SPATA21
chr1	16499057	16499457	CROCCP3	CROCCP3
chr1	16500493	16500893	CROCCP3	CROCCP3
chr1	16540485	16540885	FAM231B	MIR3675
chr1	16621003	16621403	NBPF1	DDOST
chr1	16675017	16675417	FAM231A	FAM231A
chr1	16676800	16677200	FAM231A	FAM231A
chr1	16678068	16678468	MIR3675	MIR3675
chr1	16728398	16728798	FAM231C	FAM231A
chr1	16781586	16781986	MST1L	MST1L
chr1	16863080	16863480	MIR3675	MIR3675
chr1	16867082	16867482	MIR3675	MIR3675
chr1	16903960	16904360	RNU1-3	RCC2
chr1	16904721	16905121	RNU1-3	RCC2
chr1	16905278	16905678	RNU1-3	RCC2
chr1	16912775	16913175	CROCC	SDHB
chr1	16913800	16914200	CROCC	SDHB
chr1	16927631	16928031	CROCC	CROCC
chr1	16951674	16952074	MFAP2	RCC2
chr1	17013872	17014272	ATP13A2	ATP13A2
chr1	17023147	17023547	ATP13A2	ATP13A2
chr1	17059632	17060032	SDHB	SDHB
chr1	17061507	17061907	SDHB	SDHB
chr1	17066730	17067130	SDHB	SDHB
chr1	17098419	17098819	PADI2	PADI2
chr1	17125739	17126139	PADI2	PADI2
chr1	17128393	17128793	PADI2	RCC2
chr1	17181714	17182114	PADI1	PADI1
chr1	17191454	17191854	PADI1	PADI1
chr1	17207037	17207437	PADI1	PADI1
chr1	17212718	17213118	PADI1	PADI1
chr1	17237000	17237400	PADI3	PADI3
chr1	17239374	17239774	PADI3	PADI3
chr1	17281856	17282256	MIR3972	SDHB
chr1	17304211	17304611	PADI4	PADI4
chr1	17355866	17356266	PADI6	SDHB
chr1	17406144	17406544	RCC2	PADI2
chr1	17419770	17420170	RCC2	RCC2
chr1	17429182	17429582	RCC2	RCC2
chr1	17431558	17431958	RCC2	RCC2
chr1	17635779	17636179	ARHGEF10L	RCC2
chr1	18907094	18907494	ALDH4A1	ALDH4A1
chr1	18907949	18908349	ALDH4A1	ALDH4A1
chr1	18923701	18924101	ALDH4A1	ALDH4A1
chr1	18926567	18926967	ALDH4A1	ALDH4A1
chr1	18927657	18928057	ALDH4A1	ALDH4A1
chr1	18948400	18948800	IFFO2	UBR4
chr1	18951436	18951836	IFFO2	IFFO2
chr1	18952016	18952416	IFFO2	IFFO2
chr1	19074497	19074897	IFFO2	IFFO2
chr1	19123887	19124287	UBR4	UBR4
chr1	19179910	19180310	UBR4	UBR4
chr1	19241246	19241646	EMC1	UBR4
chr1	19315525	19315925	PQLC2	PQLC2
chr1	19326041	19326441	PQLC2	RCC2
chr1	19347764	19348164	PQLC2	PADI4
chr1	19370511	19370911	PQLC2	UBXN10-AS1
chr1	19390948	19391348	PQLC2	TMCO4
chr1	19464698	19465098	CAPZB	NBL1
chr1	19468380	19468780	CAPZB	NBL1
chr1	19469373	19469773	CAPZB	NBL1
chr1	19476808	19477208	CAPZB	CAPZB
chr1	19477291	19477691	CAPZB	CAPZB
chr1	19477889	19478289	CAPZB	CAPZB
chr1	19478367	19478767	CAPZB	CAPZB
chr1	19505764	19506164	CAPZB	CAPZB
chr1	19508916	19509316	CAPZB	CAPZB
chr1	19511091	19511491	CAPZB	CAPZB
chr1	19653698	19654098	NBL1	NBL1
chr1	19659737	19660137	HTR6	HTR6
chr1	19715546	19715946	HTR6	HTR6
chr1	20493809	20494209	CAMK2N1	CAMK2N1
chr1	20575224	20575624	CDA	CDA
chr1	20597642	20598042	CDA	PLA2G2D
chr1	20682586	20682986	DDOST	DDOST
chr1	20696774	20697174	KIF17	KIF17
chr1	20932695	20933095	MIR1256	SH2D5
chr1	21022257	21022657	MIR1256	SH2D5
chr1	21091000	21091400	EIF4G3	DDOST
chr1	21100582	21100982	EIF4G3	MUL1
chr1	21123458	21123858	EIF4G3	SH2D5
chr1	21184258	21184658	EIF4G3	SH2D5
chr1	21233473	21233873	ECE1	ECE1
chr1	21255218	21255618	ECE1	ECE1
chr1	21261811	21262211	ECE1	HSPG2
chr1	21270186	21270586	ECE1	SH2D5
chr1	21324719	21325119	ECE1	ECE1
chr1	21325139	21325539	ECE1	ECE1
chr1	21331917	21332317	ECE1	ECE1
chr1	21334188	21334588	ECE1	ECE1
chr1	21337832	21338232	ECE1	ECE1
chr1	21397820	21398220	NBPF3	RAP1GAP
chr1	21453924	21454324	NBPF3	NBPF3
chr1	21552755	21553155	ALPL	RAP1GAP
chr1	21638512	21638912	RAP1GAP	RAP1GAP
chr1	21659147	21659547	RAP1GAP	RAP1GAP
chr1	21768259	21768659	USP48	LDLRAD2
chr1	21791579	21791979	USP48	HSPG2
chr1	21814326	21814726	LDLRAD2	LDLRAD2
chr1	21815695	21816095	LDLRAD2	LDLRAD2
chr1	21823709	21824109	LDLRAD2	LDLRAD2
chr1	21857325	21857725	LDLRAD2	LOC101928043
chr1	21866063	21866463	LDLRAD2	LOC101928043
chr1	21904868	21905268	HSPG2	HSPG2
chr1	21909834	21910234	HSPG2	HSPG2
chr1	21939790	21940190	HSPG2	HSPG2
chr1	21963923	21964323	CELA3B	RAP1GAP
chr1	22019034	22019434	LINC00339	LINC00339
chr1	22039719	22040119	CDC42	CDC42
chr1	22075752	22076152	CDC42	CDC42
chr1	22092385	22092785	CDC42	TCEA3
chr1	22174800	22175200	WNT4	WNT4
chr1	22416562	22416962	ZBTB40	WNT4
chr1	22420447	22420847	ZBTB40	WNT4
chr1	22704457	22704857	EPHB2	EPHB2
chr1	22846541	22846941	MIR4253	WNT4
chr1	22976401	22976801	LACTBL1	TCEA3
chr1	23100279	23100679	MIR4419A	LUZP1
chr1	23177509	23177909	LUZP1	LINC01355
chr1	23389802	23390202	ZNF436	ZNF436
chr1	23403852	23404252	TCEA3	TCEA3
chr1	23422311	23422711	TCEA3	TCEA3
chr1	23524785	23525185	LOC101928163	LOC101928163
chr1	23528202	23528602	E2F2	E2F2
chr1	23533205	23533605	E2F2	E2F2
chr1	23539751	23540151	E2F2	E2F2
chr1	23567173	23567573	ID3	TCEB3
chr1	23637365	23637765	MDS2	MDS2
chr1	23772126	23772526	ELOA-AS1	TCEB3-AS1
chr1	23804395	23804795	GALE	GALE
chr1	23807460	23807860	GALE	GALE
chr1	23809708	23810108	GALE	GALE
chr1	23810809	23811209	GALE	GALE
chr1	23816974	23817374	HMGCL	SRSF10
chr1	23838426	23838826	HMGCL	TCEB3
chr1	23896508	23896908	CNR2	CNR2
chr1	23897645	23898045	CNR2	CNR2
chr1	23899023	23899423	CNR2	CNR2
chr1	23908788	23909188	CNR2	CNR2
chr1	23916192	23916592	CNR2	CNR2
chr1	23916747	23917147	CNR2	CNR2
chr1	23919998	23920398	CNR2	CNR2
chr1	23949166	23949566	PNRC2	PNRC2
chr1	23955153	23955553	PNRC2	PNRC2
chr1	24070831	24071231	MYOM3	MYOM3
chr1	24190174	24190574	IFNLR1	IFNLR1
chr1	24384249	24384649	NIPAL3	TCEB3
chr1	24391274	24391674	NIPAL3	SRSF10
chr1	24419256	24419656	NIPAL3	NIPAL3
chr1	24481109	24481509	RCAN3	LOC100506985
chr1	24534999	24535399	LOC100506985	LOC100506985
chr1	24536529	24536929	LOC100506985	LOC100506985
chr1	24541020	24541420	LOC100506985	LOC100506985
chr1	24572319	24572719	NCMAP	NCMAP
chr1	24584239	24584639	NCMAP	NCMAP
chr1	24587191	24587591	NCMAP	NCMAP
chr1	24635181	24635581	SRRM1	ZNF593
chr1	24671396	24671796	SRRM1	SRRM1
chr1	24705296	24705696	CLIC4	CLIC4
chr1	24722536	24722936	CLIC4	CLIC4
chr1	24727513	24727913	CLIC4	CLIC4
chr1	24733268	24733668	CLIC4	CLIC4
chr1	24742325	24742725	CLIC4	CLIC4
chr1	24846647	24847047	MIR6731	RUNX3
chr1	24848071	24848471	MIR6731	RUNX3
chr1	24855519	24855919	MIR6731	TMEM57
chr1	24864384	24864784	MIR6731	IL22RA1
chr1	24872002	24872402	MIR6731	RUNX3
chr1	24872501	24872901	MIR6731	RUNX3
chr1	24878044	24878444	MIR6731	RUNX3
chr1	24927904	24928304	RUNX3	RUNX3
chr1	24955110	24955510	RUNX3	RUNX3
chr1	24956985	24957385	RUNX3	RUNX3
chr1	24997594	24997994	MIR4425	RUNX3
chr1	25001106	25001506	MIR4425	RUNX3
chr1	25019076	25019476	MIR4425	RUNX3
chr1	25020474	25020874	MIR4425	LOC100506985
chr1	25030778	25031178	MIR4425	RUNX3
chr1	25032222	25032622	MIR4425	RUNX3
chr1	25033898	25034298	MIR4425	RUNX3
chr1	25037146	25037546	MIR4425	SRSF10
chr1	25053829	25054229	MIR4425	MYOM3
chr1	25056567	25056967	MIR4425	MYOM3
chr1	25095629	25096029	MIR4425	TMEM57
chr1	25099322	25099722	MIR4425	TMEM57
chr1	25101410	25101810	MIR4425	RUNX3
chr1	25109694	25110094	MIR4425	RUNX3
chr1	25140200	25140600	SYF2	TMEM57
chr1	25239755	25240155	SYF2	SYF2
chr1	25259810	25260210	RSRP1	TMEM57
chr1	25267715	25268115	RSRP1	RHD
chr1	25302217	25302617	RHD	RHD
chr1	25329961	25330361	RSRP1	TMEM50A
chr1	25456519	25456919	TMEM57	TMEM57
chr1	25549550	25549950	LDLRAP1	LDLRAP1
chr1	25562445	25562845	LDLRAP1	LDLRAP1
chr1	25608515	25608915	MAN1C1	MAN1C1
chr1	25642692	25643092	MAN1C1	MAN1C1
chr1	25657196	25657596	MAN1C1	MAN1C1
chr1	25690012	25690412	MAN1C1	MAN1C1
chr1	25704343	25704743	MAN1C1	MAN1C1
chr1	25711538	25711938	SELENON	SEPN1
chr1	25730735	25731135	SELENON	SEPN1
chr1	25809563	25809963	SELENON	TMEM57
chr1	25831805	25832205	LOC646471	LOC646471
chr1	25861244	25861644	AUNIP	AUNIP
chr1	25875435	25875835	PAQR7	PAQR7
chr1	25895357	25895757	STMN1	ZNF593
chr1	25922493	25922893	STMN1	ZNF593
chr1	25927442	25927842	STMN1	ZNF593
chr1	25971321	25971721	PAFAH2	PAFAH2
chr1	25990711	25991111	PAFAH2	PAFAH2
chr1	26015359	26015759	EXTL1	EXTL1
chr1	26035296	26035696	SLC30A2	ZNF593
chr1	26035906	26036306	SLC30A2	ZNF593
chr1	26070408	26070808	TRIM63	TRIM63
chr1	26126437	26126837	PDIK1L	PDIK1L
chr1	26259650	26260050	CEP85	ZNF593
chr1	26274809	26275209	SH3BGRL3	SH3BGRL3
chr1	26275577	26275977	SH3BGRL3	SH3BGRL3
chr1	26276176	26276576	SH3BGRL3	SH3BGRL3
chr1	26281918	26282318	SH3BGRL3	SH3BGRL3
chr1	26284686	26285086	SH3BGRL3	SH3BGRL3
chr1	26287006	26287406	SH3BGRL3	SH3BGRL3
chr1	26287362	26287762	SH3BGRL3	SH3BGRL3
chr1	26288189	26288589	SH3BGRL3	SH3BGRL3
chr1	26289078	26289478	SH3BGRL3	SH3BGRL3
chr1	26289681	26290081	SH3BGRL3	SH3BGRL3
chr1	26290154	26290554	SH3BGRL3	SH3BGRL3
chr1	26321480	26321880	UBXN11	ZNF593
chr1	26363780	26364180	ZNF683	ZNF683
chr1	26378201	26378601	ZNF683	ZNF683
chr1	26378373	26378773	ZNF683	ZNF683
chr1	26385539	26385939	ZNF683	ZNF593
chr1	26391457	26391857	ZNF683	ZNF593
chr1	26500150	26500550	HMGN2	HMGN2
chr1	26500841	26501241	HMGN2	HMGN2
chr1	26538034	26538434	RPS6KA1	ZDHHC18
chr1	26541835	26542235	RPS6KA1	RPS6KA1
chr1	26542875	26543275	RPS6KA1	RPS6KA1
chr1	26620311	26620711	MIR1976	ZDHHC18
chr1	26620731	26621131	MIR1976	ZDHHC18
chr1	26621265	26621665	MIR1976	ZDHHC18
chr1	26627938	26628338	LOC101928728	ARID1A
chr1	26639866	26640266	LOC101928728	ARID1A
chr1	26647793	26648193	LOC101928728	ARID1A
chr1	26677445	26677845	LOC101928728	ARID1A
chr1	26692276	26692676	LOC101928728	ARID1A
chr1	26692961	26693361	LOC101928728	ARID1A
chr1	26698080	26698480	ARID1A	ARID1A
chr1	26721716	26722116	ARID1A	ARID1A
chr1	26723428	26723828	ARID1A	ARID1A
chr1	26744053	26744453	PIGV	PIGV
chr1	26810028	26810428	ZDHHC18	ZDHHC18
chr1	26820762	26821162	ZDHHC18	ZDHHC18
chr1	26833535	26833935	ZDHHC18	ZDHHC18
chr1	26838836	26839236	ZDHHC18	ZDHHC18
chr1	26853067	26853467	SFN	SFN
chr1	26865005	26865405	SFN	SFN
chr1	26877941	26878341	GPN2	GPN2
chr1	26991343	26991743	TRNP1	TRNP1
chr1	26997650	26998050	TRNP1	TRNP1
chr1	27001820	27002220	TRNP1	TRNP1
chr1	27015227	27015627	FAM46B	FAM46B
chr1	27044554	27044954	FAM46B	WDTC1
chr1	27087473	27087873	SLC9A1	WDTC1
chr1	27097419	27097819	SLC9A1	WDTC1
chr1	27099489	27099889	SLC9A1	WDTC1
chr1	27102662	27103062	SLC9A1	SLC9A1
chr1	27112019	27112419	SLC9A1	SLC9A1
chr1	27116638	27117038	SLC9A1	SLC9A1
chr1	27137155	27137555	SLC9A1	YTHDF2
chr1	27284660	27285060	TMEM222	TMEM222
chr1	27300694	27301094	TMEM222	TMEM222
chr1	27356426	27356826	MAP3K6	SYTL1
chr1	27357453	27357853	MAP3K6	SYTL1
chr1	27369110	27369510	MAP3K6	MAP3K6
chr1	27369726	27370126	MAP3K6	MAP3K6
chr1	27395325	27395725	GPR3	GPR3
chr1	27403315	27403715	GPR3	GPR3
chr1	27416485	27416885	GPR3	GPR3
chr1	27418338	27418738	GPR3	GPR3
chr1	27422030	27422430	GPR3	WASF2
chr1	27428288	27428688	GPR3	WDTC1
chr1	27430938	27431338	GPR3	WDTC1
chr1	27435792	27436192	GPR3	WDTC1
chr1	27436497	27436897	GPR3	WASF2
chr1	27487922	27488322	WASF2	WASF2
chr1	27499990	27500390	WASF2	WASF2
chr1	27525462	27525862	WASF2	WASF2
chr1	27527078	27527478	WASF2	WASF2
chr1	27556725	27557125	AHDC1	AHDC1
chr1	27564186	27564586	AHDC1	AHDC1
chr1	27568446	27568846	AHDC1	AHDC1
chr1	27618305	27618705	FGR	FGR
chr1	27631560	27631960	FGR	FGR
chr1	27632827	27633227	FGR	FGR
chr1	27659562	27659962	IFI6	IFI6
chr1	27659933	27660333	IFI6	IFI6
chr1	27662691	27663091	IFI6	IFI6
chr1	27663090	27663490	IFI6	IFI6
chr1	27669181	27669581	IFI6	IFI6
chr1	27858074	27858474	THEMIS2	YTHDF2
chr1	27863143	27863543	THEMIS2	YTHDF2
chr1	27869111	27869511	THEMIS2	THEMIS2
chr1	27875198	27875598	THEMIS2	THEMIS2
chr1	27885034	27885434	THEMIS2	THEMIS2
chr1	27885625	27886025	THEMIS2	THEMIS2
chr1	27887172	27887572	THEMIS2	THEMIS2
chr1	27891465	27891865	THEMIS2	THEMIS2
chr1	27904499	27904899	RPA2	RPA2
chr1	27931660	27932060	SMPDL3B	SMPDL3B
chr1	27940312	27940712	SMPDL3B	SMPDL3B
chr1	27943406	27943806	SMPDL3B	XKR8
chr1	27979573	27979973	XKR8	TMEM222
chr1	28056209	28056609	EYA3	EYA3
chr1	28080563	28080963	EYA3	EYA3
chr1	28111166	28111566	EYA3	EYA3
chr1	28115219	28115619	EYA3	EYA3
chr1	28126793	28127193	EYA3	EYA3
chr1	28135548	28135948	PTAFR	PTAFR
chr1	28139292	28139692	PTAFR	PTAFR
chr1	28172653	28173053	PTAFR	TRNAU1AP
chr1	28199541	28199941	PTAFR	PTAFR
chr1	28246361	28246761	ATPIF1	ATPIF1
chr1	28247148	28247548	ATPIF1	ATPIF1
chr1	28248509	28248909	SESN2	SESN2
chr1	28286095	28286495	SESN2	SESN2
chr1	28314675	28315075	MED18	PHACTR4
chr1	28315164	28315564	MED18	PHACTR4
chr1	28417399	28417799	PHACTR4	YTHDF2
chr1	28449883	28450283	PHACTR4	TRNAU1AP
chr1	28655478	28655878	RNU11	YTHDF2
chr1	28775081	28775481	OPRD1	YTHDF2
chr1	28785115	28785515	OPRD1	OPRD1
chr1	28875136	28875536	EPB41	YTHDF2
chr1	28882061	28882461	EPB41	YTHDF2
chr1	28926883	28927283	EPB41	EPB41
chr1	28927924	28928324	EPB41	EPB41
chr1	29129925	29130325	TMEM200B	TMEM200B
chr1	29195974	29196374	SRSF4	SRSF4
chr1	29201490	29201890	SRSF4	SRSF4
chr1	29202120	29202520	SRSF4	SRSF4
chr1	29202785	29203185	SRSF4	SRSF4
chr1	29793030	29793430	LINC01648	LOC101929406
chr1	30732317	30732717	MIR4420	SRSF4
chr1	30743605	30744005	MIR4420	SRSF4
chr1	30753645	30754045	LAPTM5	LAPTM5
chr1	30754665	30755065	LAPTM5	LAPTM5
chr1	30760670	30761070	LAPTM5	LAPTM5
chr1	30768941	30769341	LAPTM5	LAPTM5
chr1	30779552	30779952	LAPTM5	LAPTM5
chr1	30783564	30783964	LAPTM5	LAPTM5
chr1	30790833	30791233	LAPTM5	TMEM200B
chr1	30823176	30823576	LAPTM5	XKR8
chr1	30824001	30824401	LAPTM5	XKR8
chr1	30869057	30869457	SDC3	SDC3
chr1	30881259	30881659	SDC3	SDC3
chr1	30912926	30913326	SDC3	SDC3
chr1	30919083	30919483	SDC3	SNRNP40
chr1	30919359	30919759	SDC3	SNRNP40
chr1	30976091	30976491	SNORD103C	TINAGL1
chr1	31013532	31013932	SNORD103C	ZCCHC17
chr1	31028102	31028502	PUM1	PUM1
chr1	31155242	31155642	NKAIN1	NKAIN1
chr1	31394642	31395042	SERINC2	SERINC2
chr1	31422668	31423068	SERINC2	SERINC2
chr1	31423516	31423916	SERINC2	SERINC2
chr1	31471555	31471955	LINC01225	SNRNP40
chr1	31483263	31483663	LINC01225	SERINC2
chr1	31505964	31506364	LINC01225	LINC01225
chr1	31509085	31509485	LINC01226	LINC01226
chr1	31536029	31536429	LINC01226	ZCCHC17
chr1	31548888	31549288	TINAGL1	TINAGL1
chr1	31571353	31571753	TINAGL1	TINAGL1
chr1	31593947	31594347	TINAGL1	SERINC2
chr1	31596697	31597097	TINAGL1	TINAGL1
chr1	31605866	31606266	HCRTR1	ZCCHC17
chr1	31657992	31658392	PEF1	PEF1
chr1	31707684	31708084	COL16A1	COL16A1
chr1	31760920	31761320	MIR4254	SPOCD1
chr1	31788088	31788488	ADGRB2	TINAGL1
chr1	31789190	31789590	ADGRB2	TINAGL1
chr1	31827232	31827632	SPOCD1	SPOCD1
chr1	31828334	31828734	SPOCD1	SPOCD1
chr1	31869420	31869820	PTP4A2	PTP4A2
chr1	31889213	31889613	PTP4A2	PTP4A2
chr1	31943857	31944257	PTP4A2	PTP4A2
chr1	31944324	31944724	PTP4A2	PTP4A2
chr1	31955976	31956376	PTP4A2	PTP4A2
chr1	31957608	31958008	PTP4A2	PTP4A2
chr1	31964085	31964485	PTP4A2	PTP4A2
chr1	32055423	32055823	TMEM39B	ZCCHC17
chr1	32066446	32066846	TMEM39B	TMEM39B
chr1	32133432	32133832	KPNA6	KPNA6
chr1	32339542	32339942	MARCKSL1	MARCKSL1
chr1	32345465	32345865	MARCKSL1	TXLNA
chr1	32351340	32351740	FAM229A	TXLNA
chr1	32372113	32372513	TSSK3	TSSK3
chr1	32520469	32520869	ZBTB8A	ZBTB8A
chr1	32533963	32534363	ZBTB8A	ZBTB8A
chr1	32536115	32536515	ZBTB8A	ZBTB8A
chr1	32612114	32612514	ZBTB8OS	ZBTB8B
chr1	32623798	32624198	ZBTB8OS	ZBTB8B
chr1	32627782	32628182	ZBTB8OS	ZBTB8B
chr1	32712207	32712607	SYNC	SYNC
chr1	32725102	32725502	KIAA1522	KIAA1522
chr1	32962259	32962659	RNF19B	RNF19B
chr1	32981167	32981567	RNF19B	RNF19B
chr1	32989223	32989623	RNF19B	RNF19B
chr1	32992501	32992901	RNF19B	RNF19B
chr1	32993122	32993522	RNF19B	RNF19B
chr1	33032100	33032500	AK2	AK2
chr1	33045809	33046209	AK2	ZBTB8A
chr1	33050496	33050896	AK2	ZBTB8B
chr1	33098336	33098736	AZIN2	ZSCAN20
chr1	33099301	33099701	AZIN2	ZNF362
chr1	33127220	33127620	AZIN2	ZSCAN20
chr1	33295479	33295879	A3GALT2	A3GALT2
chr1	33335021	33335421	MIR3605	SYNC
chr1	33338840	33339240	MIR3605	SMIM12
chr1	33361549	33361949	LOC101929464	PHC2
chr1	33381970	33382370	PHC2	PHC2
chr1	33396610	33397010	PHC2	ZSCAN20
chr1	33430917	33431317	ZSCAN20	ZNF362
chr1	33433785	33434185	ZSCAN20	ZNF362
chr1	33455779	33456179	ZSCAN20	ZNF362
chr1	33633036	33633436	ZSCAN20	ZNF362
chr1	33692241	33692641	HMGB4	CSMD2
chr1	33727351	33727751	HMGB4	HMGB4
chr1	34786443	34786843	GJB3	GJB3
chr1	34852632	34853032	SMIM12	SMIM12
chr1	34866308	34866708	SMIM12	SMIM12
chr1	34867407	34867807	SMIM12	SMIM12
chr1	34919082	34919482	DLGAP3	LOC653160
chr1	35097227	35097627	ZMYM1	ZMYM6NB
chr1	35139380	35139780	SFPQ	SFPQ
chr1	35202099	35202499	SFPQ	ZMYM6NB
chr1	35243763	35244163	ZMYM4	PSMB2
chr1	35298519	35298919	ZMYM4	ZMYM6NB
chr1	35370276	35370676	ZMYM4	ZMYM6NB
chr1	35451024	35451424	KIAA0319L	KIAA0319L
chr1	35452097	35452497	KIAA0319L	KIAA0319L
chr1	35545003	35545403	KIAA0319L	KIAA0319L
chr1	35564618	35565018	NCDN	NCDN
chr1	35568921	35569321	TFAP2E	TFAP2E
chr1	35577626	35578026	TFAP2E	TFAP2E
chr1	35715491	35715891	C1orf216	C1orf216
chr1	35800251	35800651	AGO4	SH3D21
chr1	35804466	35804866	AGO4	AGO4
chr1	35811198	35811598	AGO4	AGO4
chr1	35860667	35861067	AGO1	AGO1
chr1	35867011	35867411	AGO1	AGO1
chr1	35894118	35894518	AGO1	THRAP3
chr1	35942745	35943145	AGO3	AGO3
chr1	36034741	36035141	TEKT2	LSM10
chr1	36095767	36096167	ADPRHL2	ADPRHL2
chr1	36099971	36100371	ADPRHL2	ADPRHL2
chr1	36160826	36161226	TRAPPC3	SH3D21
chr1	36162177	36162577	TRAPPC3	THRAP3
chr1	36188142	36188542	TRAPPC3	MAP7D1
chr1	36248303	36248703	THRAP3	THRAP3
chr1	36285408	36285808	SH3D21	SH3D21
chr1	36299930	36300330	SH3D21	SH3D21
chr1	36320347	36320747	EVA1B	EVA1B
chr1	36350700	36351100	EVA1B	STK40
chr1	36366336	36366736	STK40	SH3D21
chr1	36368959	36369359	STK40	SH3D21
chr1	36371390	36371790	STK40	SH3D21
chr1	36373786	36374186	STK40	SH3D21
chr1	36374515	36374915	STK40	THRAP3
chr1	36400899	36401299	LSM10	LSM10
chr1	36401326	36401726	LSM10	LSM10
chr1	36411859	36412259	LSM10	ZMYM6NB
chr1	36420757	36421157	LSM10	LSM10
chr1	36457760	36458160	MRPS15	MRPS15
chr1	36486623	36487023	CSF3R	CSF3R
chr1	36492526	36492926	CSF3R	CSF3R
chr1	36652588	36652988	CSF3R	ZC3H12A
chr1	36703690	36704090	CSF3R	ZC3H12A
chr1	37449956	37450356	LINC01137	LINC01137
chr1	37454979	37455379	LINC01137	LINC01137
chr1	37477220	37477620	MIR6732	STK40
chr1	37486741	37487141	MIR6732	ZC3H12A
chr1	37487304	37487704	MIR6732	ZC3H12A
chr1	37682313	37682713	C1orf109	ZC3H12A
chr1	37811038	37811438	YRDC	YRDC
chr1	37901533	37901933	INPP5B	INPP5B
chr1	37922799	37923199	INPP5B	SNIP1
chr1	37996533	37996933	SF3A3	SF3A3
chr1	37999478	37999878	FHL3	FHL3
chr1	38001184	38001584	FHL3	FHL3
chr1	38009304	38009704	UTP11	UTP11L
chr1	38068202	38068602	MIR3659	RRAGC
chr1	38559460	38559860	RRAGC	RRAGC
chr1	38815849	38816249	RRAGC	ZC3H12A
chr1	38834183	38834583	RRAGC	YRDC
chr1	38835166	38835566	RRAGC	YRDC
chr1	39098586	39098986	MACF1	RRAGC
chr1	39102932	39103332	MACF1	RRAGC
chr1	39183765	39184165	MACF1	MACF1
chr1	39192069	39192469	MACF1	MACF1
chr1	39196845	39197245	MACF1	MACF1
chr1	39204398	39204798	MACF1	MACF1
chr1	39205167	39205567	MACF1	MACF1
chr1	39215065	39215465	MACF1	MACF1
chr1	39215532	39215932	MACF1	MACF1
chr1	39230839	39231239	MACF1	MACF1
chr1	39360766	39361166	KIAA0754	KIAA0754
chr1	39398568	39398968	KIAA0754	KIAA0754
chr1	39509545	39509945	OXCT2P1	BMP8A
chr1	39515441	39515841	OXCT2P1	BMP8A
chr1	39525794	39526194	OXCT2P1	PPIEL
chr1	39606161	39606561	PABPC4	TRIT1
chr1	39653511	39653911	HEYL	HEYL
chr1	39757475	39757875	OXCT2	OXCT2
chr1	39799206	39799606	LOC101929536	BMP8B
chr1	39816819	39817219	LOC101929536	BMP8B
chr1	39817270	39817670	LOC101929536	BMP8B
chr1	39845680	39846080	TRIT1	TRIT1
chr1	39890281	39890681	TRIT1	TRIT1
chr1	39934284	39934684	MFSD2A	MFSD2A
chr1	39936722	39937122	MFSD2A	MFSD2A
chr1	39940245	39940645	MFSD2A	MFSD2A
chr1	39960680	39961080	MFSD2A	MFSD2A
chr1	40014223	40014623	CAP1	TRIT1
chr1	40034927	40035327	CAP1	CAP1
chr1	40036599	40036999	CAP1	CAP1
chr1	40059416	40059816	CAP1	CAP1
chr1	40064841	40065241	CAP1	CAP1
chr1	40130922	40131322	RLF	RLF
chr1	40153402	40153802	RLF	RLF
chr1	40241765	40242165	TMCO2	TMCO2
chr1	40312418	40312818	COL9A2	COL9A2
chr1	40338709	40339109	COL9A2	COL9A2
chr1	40344572	40344972	COL9A2	COL9A2
chr1	40381531	40381931	SMAP2	ZMPSTE24
chr1	40385616	40386016	SMAP2	ZMPSTE24
chr1	40400314	40400714	SMAP2	SMAP2
chr1	40421281	40421681	SMAP2	ZNF684
chr1	40668796	40669196	RIMS3	RIMS3
chr1	40709028	40709428	NFYC	NFYC-AS1
chr1	40713031	40713431	NFYC	NFYC-AS1
chr1	40809476	40809876	KCNQ4	ZNF684
chr1	40849804	40850204	CITED4	CITED4
chr1	40875685	40876085	CITED4	CITED4
chr1	41003673	41004073	SLFNL1-AS1	SLFNL1-AS1
chr1	41053283	41053683	SLFNL1	SLFNL1
chr1	41274774	41275174	SCMH1	NFYC
chr1	41305790	41306190	FOXO6	FOXO6
chr1	41308528	41308928	FOXO6	FOXO6
chr1	41344362	41344762	FOXO6	FOXO6
chr1	41353803	41354203	FOXO6	SCMH1
chr1	41383459	41383859	LOC101929901	FOXO6
chr1	41432765	41433165	EDN2	EDN2
chr1	41516104	41516504	EDN2	GUCA2B
chr1	41574010	41574410	EDN2	PPIH
chr1	41580910	41581310	EDN2	GUCA2A
chr1	41658348	41658748	EDN2	CLDN19
chr1	41662240	41662640	EDN2	EDN2
chr1	41673364	41673764	EDN2	EDN2
chr1	41683917	41684317	EDN2	GUCA2B
chr1	41695091	41695491	EDN2	EDN2
chr1	41726879	41727279	HIVEP3	GUCA2A
chr1	41727385	41727785	HIVEP3	GUCA2A
chr1	41728672	41729072	HIVEP3	GUCA2A
chr1	41738995	41739395	HIVEP3	GUCA2B
chr1	41740806	41741206	HIVEP3	GUCA2B
chr1	41751298	41751698	HIVEP3	HIVEP3
chr1	41751990	41752390	HIVEP3	HIVEP3
chr1	41765084	41765484	HIVEP3	ZNF684
chr1	41768587	41768987	HIVEP3	ZNF684
chr1	41802879	41803279	HIVEP3	RIMKLA
chr1	41851592	41851992	HIVEP3	HIVEP3
chr1	41862706	41863106	HIVEP3	HIVEP3
chr1	41891366	41891766	HIVEP3	PPIH
chr1	41955403	41955803	HIVEP3	GUCA2B
chr1	42157733	42158133	GUCA2B	GUCA2B
chr1	42462955	42463355	PPCS	PPCS
chr1	42551214	42551614	CCDC30	YBX1
chr1	42737215	42737615	CLDN19	CLDN19
chr1	42758633	42759033	P3H1	YBX1
chr1	42823024	42823424	ERMAP	ERMAP
chr1	42913371	42913771	SLC2A1-AS1	TMEM125
chr1	42922975	42923375	SLC2A1-AS1	SZT2
chr1	42924191	42924591	SLC2A1-AS1	SZT2
chr1	42931187	42931587	SLC2A1-AS1	TCTEX1D4
chr1	42931893	42932293	SLC2A1-AS1	TCTEX1D4
chr1	42935214	42935614	SLC2A1-AS1	TCTEX1D4
chr1	42938331	42938731	SLC2A1-AS1	TCTEX1D4
chr1	42944377	42944777	SLC2A1-AS1	SZT2
chr1	42963573	42963973	SLC2A1	SLC2A1
chr1	42980411	42980811	SLC2A1	SLC2A1
chr1	42993826	42994226	SLC2A1	SLC2A1
chr1	43227243	43227643	TMEM125	SZT2
chr1	43330214	43330614	MPL	TMEM125
chr1	43381540	43381940	MED8	MED8
chr1	43414636	43415036	SZT2	SZT2
chr1	43460953	43461353	HYI	HYI
chr1	43569201	43569601	PTPRF	IPO13
chr1	43653891	43654291	KDM4A	KDM4A
chr1	43711021	43711421	ST3GAL3	YBX1
chr1	43763446	43763846	LOC101929592	PTPRF
chr1	43779212	43779612	LOC101929592	MIR6079
chr1	43779822	43780222	LOC101929592	MIR6079
chr1	43781534	43781934	LOC101929592	MIR6079
chr1	43783712	43784112	MIR6079	MIR6079
chr1	43834154	43834554	MIR6079	TCTEX1D4
chr1	43835045	43835445	MIR6079	TCTEX1D4
chr1	43853413	43853813	MIR6079	PTPRF
chr1	43881385	43881785	MIR6079	MIR6079
chr1	44005640	44006040	SLC6A9	SLC6A9
chr1	44013294	44013694	SLC6A9	SLC6A9
chr1	44048208	44048608	SLC6A9	TMEM53
chr1	44068572	44068972	SLC6A9	TMEM53
chr1	44417407	44417807	RNF220	RNF220
chr1	44423856	44424256	RNF220	RNF220
chr1	44433190	44433590	RNF220	RNF220
chr1	44437008	44437408	RNF220	RNF220
chr1	44460472	44460872	RNF220	RNF220
chr1	44484304	44484704	RNF220	RNF220
chr1	44485624	44486024	MIR5584	RNF220
chr1	44519280	44519680	MIR5584	RNF220
chr1	44543065	44543465	MIR5584	RNF220
chr1	44575389	44575789	MIR5584	FAM183A
chr1	44591410	44591810	MIR5584	RNF220
chr1	44595082	44595482	MIR5584	RNF220
chr1	44631685	44632085	TMEM53	TMEM53
chr1	44632122	44632522	TMEM53	TMEM53
chr1	44652830	44653230	TMEM53	TMEM53
chr1	44672249	44672649	TMEM53	TMEM53
chr1	44684543	44684943	C1orf228	C1orf228
chr1	44713466	44713866	RNU5F-1	ZSWIM5
chr1	44714944	44715344	RNU5F-1	ZSWIM5
chr1	44714944	44715344	RNU5F-1	ZSWIM5
chr1	44714944	44715344	RNU5F-1	ZSWIM5
chr1	44714944	44715344	RNU5F-1	ZSWIM5
chr1	44793650	44794050	BEST4	BEST4
chr1	44813696	44814096	BTBD19	BTBD19
chr1	44819544	44819944	BTBD19	BTBD19
chr1	44826483	44826883	PTCH2	ZSWIM5
chr1	44835865	44836265	PTCH2	PTCH2
chr1	45014427	45014827	UROD	UROD
chr1	45393938	45394338	MUTYH	MUTYH
chr1	45543818	45544218	AKR1A1	AKR1A1
chr1	45608782	45609182	CCDC17	CCDC17
chr1	45785588	45785988	MAST2	MAST2
chr1	46037044	46037444	PIK3R3	TSPAN1
chr1	46043543	46043943	PIK3R3	TSPAN1
chr1	46184130	46184530	PIK3R3	TSPAN1
chr1	46333545	46333945	NSUN4	NSUN4
chr1	46348062	46348462	NSUN4	NSUN4
chr1	46373655	46374055	FAAH	POMGNT1
chr1	46437777	46438177	FAAHP1	FAAHP1
chr1	46442312	46442712	LINC01398	LINC01398
chr1	46442609	46443009	LINC01398	LINC01398
chr1	46477429	46477829	LINC01398	KNCN
chr1	46527984	46528384	MKNK1-AS1	NSUN4
chr1	46580577	46580977	MKNK1	TEX38
chr1	46581856	46582256	MKNK1	TEX38
chr1	46595129	46595529	MKNK1	TEX38
chr1	46642108	46642508	ATPAF1	ATPAF1
chr1	46725198	46725598	EFCAB14	EFCAB14
chr1	47192882	47193282	PDZK1IP1	PDZK1IP1
chr1	47289320	47289720	STIL	TAL1
chr1	47563277	47563677	LINC01389	FOXD2
chr1	47583217	47583617	LINC01389	DMRTA2
chr1	47593214	47593614	LINC01389	BEND5
chr1	47726203	47726603	TRABD2B	TRABD2B
chr1	48202071	48202471	SKINT1L	SKINTL
chr1	48227606	48228006	SLC5A9	SLC5A9
chr1	48245055	48245455	SLC5A9	SLC5A9
chr1	48251311	48251711	SLC5A9	SKINTL
chr1	48617243	48617643	SPATA6	DMRTA2
chr1	48750106	48750506	BEND5	BEND5
chr1	48767957	48768357	BEND5	BEND5
chr1	48793842	48794242	BEND5	BEND5
chr1	50458479	50458879	DMRTA2	EPS15
chr1	50873395	50873795	FAF1	FAF1
chr1	50977003	50977403	CDKN2C	CDKN2C
chr1	51063057	51063457	MIR6500	BEND5
chr1	51175245	51175645	RNF11	FAF1
chr1	51214782	51215182	RNF11	RNF11
chr1	51220063	51220463	RNF11	RNF11
chr1	51294874	51295274	TTC39A	RNF11
chr1	51301187	51301587	TTC39A	RNF11
chr1	51303871	51304271	TTC39A	RNF11
chr1	51429877	51430277	EPS15	EPS15
chr1	51475191	51475591	EPS15	EPS15
chr1	51501278	51501678	EPS15	EPS15
chr1	51549022	51549422	EPS15	EPS15
chr1	51569372	51569772	OSBPL9	OSBPL9
chr1	51606351	51606751	OSBPL9	OSBPL9
chr1	51622491	51622891	OSBPL9	OSBPL9
chr1	51648326	51648726	OSBPL9	OSBPL9
chr1	51666506	51666906	OSBPL9	OSBPL9
chr1	51792873	51793273	MIR761	PRPF38A
chr1	51863373	51863773	NRDC	NRD1
chr1	52002285	52002685	RAB3B	RAB3B
chr1	52071582	52071982	BTF3L4	ZYG11B
chr1	52139782	52140182	ZFYVE9	ZFYVE9
chr1	52239637	52240037	ZFYVE9	ZYG11A
chr1	52423768	52424168	PRPF38A	PRPF38A
chr1	52424180	52424580	PRPF38A	PRPF38A
chr1	52569559	52569959	ZCCHC11	PRPF38A
chr1	52629303	52629703	FAM159A	FAM159A
chr1	52636987	52637387	FAM159A	FAM159A
chr1	52637350	52637750	FAM159A	FAM159A
chr1	52641282	52641682	FAM159A	FAM159A
chr1	52686176	52686576	COA7	PRPF38A
chr1	52703154	52703554	COA7	COA7
chr1	53110466	53110866	SLC1A7	ZYG11A
chr1	53311256	53311656	LRP8	LRP8
chr1	53367963	53368363	LINC01771	LRP8
chr1	53485486	53485886	DMRTB1	ORC1
chr1	53498705	53499105	DMRTB1	LRRC42
chr1	53509200	53509600	DMRTB1	ORC1
chr1	53554119	53554519	DMRTB1	NRD1
chr1	53585146	53585546	DMRTB1	MROH7
chr1	53638079	53638479	GLIS1	GLIS1
chr1	53681921	53682321	GLIS1	SLC25A3P1
chr1	53697844	53698244	GLIS1	TTC22
chr1	53869464	53869864	YIPF1	TTC4
chr1	53981994	53982394	LRRC42	LRRC42
chr1	54095881	54096281	MIR4781	TTC4
chr1	54121543	54121943	CDCP2	TTC22
chr1	54227123	54227523	SSBP3-AS1	TTC4
chr1	54238374	54238774	SSBP3-AS1	SSBP3-AS1
chr1	54355909	54356309	SSBP3	SSBP3
chr1	54372977	54373377	SSBP3	TTC22
chr1	54378497	54378897	SSBP3	TTC22
chr1	54417218	54417618	SSBP3	LDLRAD1
chr1	54464601	54465001	SSBP3	SSBP3
chr1	54475435	54475835	SSBP3	SSBP3
chr1	54485498	54485898	ACOT11	TTC4
chr1	54488283	54488683	ACOT11	TTC4
chr1	54542459	54542859	ACOT11	ACOT11
chr1	54604572	54604972	FAM151A	FAM151A
chr1	54615957	54616357	FAM151A	FAM151A
chr1	54652145	54652545	MROH7	MROH7
chr1	54681353	54681753	TTC4	TTC4
chr1	54859702	54860102	DHCR24	DHCR24
chr1	54893169	54893569	DHCR24	DHCR24
chr1	54948227	54948627	TMEM61	TMEM61
chr1	54965610	54966010	TMEM61	TMEM61
chr1	54965963	54966363	TMEM61	TMEM61
chr1	55021992	55022392	PCSK9	TTC22
chr1	55129281	55129681	USP24	USP24
chr1	55138846	55139246	USP24	USP24
chr1	55140541	55140941	USP24	USP24
chr1	55179188	55179588	USP24	USP24
chr1	55211897	55212297	USP24	USP24
chr1	55217523	55217923	LOC100507634	LOC100507634
chr1	55244672	55245072	MIR4422	USP24
chr1	56249224	56249624	PLPP3	PPAP2B
chr1	56424741	56425141	PLPP3	LOC100507634
chr1	56472857	56473257	PLPP3	USP24
chr1	56502579	56502979	PLPP3	DHCR24
chr1	56506438	56506838	PLPP3	DHCR24
chr1	56516423	56516823	PLPP3	PPAP2B
chr1	56516842	56517242	PLPP3	PPAP2B
chr1	56525502	56525902	PLPP3	TMEM61
chr1	57986438	57986838	DAB1-AS1	PRKAA2
chr1	58524505	58524905	OMA1	TACSTD2
chr1	58583491	58583891	TACSTD2	TACSTD2
chr1	58598049	58598449	TACSTD2	MYSM1
chr1	58618313	58618713	TACSTD2	TACSTD2
chr1	58652565	58652965	MYSM1	MYSM1
chr1	58755434	58755834	JUN	MYSM1
chr1	58781761	58782161	JUN	JUN
chr1	58815203	58815603	LINC01135	LINC01358
chr1	58816237	58816637	LINC01135	LINC01358
chr1	58883369	58883769	LINC01135	MYSM1
chr1	58883831	58884231	LINC01135	MYSM1
chr1	58895505	58895905	LINC01135	ALG6
chr1	58898915	58899315	LINC01135	ALG6
chr1	58919969	58920369	LINC01358	MYSM1
chr1	58941745	58942145	LINC01358	LINC01358
chr1	58979139	58979539	LINC01358	MYSM1
chr1	59046723	59047123	LINC01358	LINC01358
chr1	59057200	59057600	LINC01358	MYSM1
chr1	59071320	59071720	LINC01358	LINC01358
chr1	59138354	59138754	HSD52	MYSM1
chr1	59150881	59151281	HSD52	HSD52
chr1	59163803	59164203	HSD52	TACSTD2
chr1	59290205	59290605	FGGY	HSD52
chr1	59292574	59292974	FGGY	FGGY
chr1	59367735	59368135	FGGY	MYSM1
chr1	59412716	59413116	FGGY	OMA1
chr1	59494420	59494820	FGGY	FGGY
chr1	59506978	59507378	FGGY	MYSM1
chr1	59549952	59550352	FGGY	OMA1
chr1	59552001	59552401	FGGY	OMA1
chr1	59560833	59561233	FGGY	OMA1
chr1	59570496	59570896	FGGY	TACSTD2
chr1	59674526	59674926	MIR4711	TACSTD2
chr1	59678849	59679249	MIR4711	TACSTD2
chr1	59692558	59692958	MIR4711	USP24
chr1	59696720	59697120	MIR4711	USP24
chr1	59697135	59697535	MIR4711	USP24
chr1	59759429	59759829	LOC101926944	TACSTD2
chr1	60832342	60832742	LOC101926964	LOC101926964
chr1	61049912	61050312	NFIA	KANK4
chr1	61157549	61157949	NFIA	NFIA
chr1	61419676	61420076	NFIA-AS1	NFIA
chr1	61453342	61453742	NFIA-AS1	NFIA
chr1	61612582	61612982	MGC34796	C1orf87
chr1	61641160	61641560	MGC34796	NFIA
chr1	61641677	61642077	MGC34796	NFIA
chr1	62271966	62272366	KANK4	KANK4
chr1	62295918	62296318	KANK4	KANK4
chr1	62335636	62336036	KANK4	KANK4
chr1	62352495	62352895	KANK4	L1TD1
chr1	62356446	62356846	KANK4	L1TD1
chr1	62759406	62759806	ATG4C	USP1
chr1	62775221	62775621	ATG4C	DOCK7
chr1	62796268	62796668	ATG4C	ATG4C
chr1	62800846	62801246	ATG4C	ATG4C
chr1	63314137	63314537	LINC00466	LINC00466
chr1	63403371	63403771	ALG6	ALG6
chr1	63713248	63713648	ROR1	UBE2U
chr1	63893012	63893412	ROR1	UBE2U
chr1	64512258	64512658	CACHD1	CACHD1
chr1	64775048	64775448	RAVER2	RAVER2
chr1	64864081	64864481	JAK1	JAK1
chr1	64895435	64895835	JAK1	JAK1
chr1	64933479	64933879	JAK1	JAK1
chr1	65011992	65012392	LINC01359	JAK1
chr1	65066706	65067106	JAK1	SGIP1
chr1	65075367	65075767	JAK1	MIER1
chr1	65165570	65165970	AK4	AK4
chr1	65174527	65174927	AK4	AK4
chr1	65215607	65216007	DNAJC6	WDR78
chr1	65231016	65231416	DNAJC6	JAK1
chr1	65254298	65254698	DNAJC6	TCTEX1D1
chr1	65687684	65688084	PDE4B	LOC101927139
chr1	65811981	65812381	PDE4B	ALG6
chr1	66091038	66091438	LOC101927139	LOC101927139
chr1	66242661	66243061	PDE4B	SGIP1
chr1	66276169	66276569	PDE4B	PDE4B
chr1	66278211	66278611	PDE4B	PDE4B
chr1	66301183	66301583	PDE4B	PDE4B
chr1	66302833	66303233	PDE4B	PDE4B
chr1	66335946	66336346	PDE4B	WDR78
chr1	66350127	66350527	PDE4B	PDE4B
chr1	66351933	66352333	PDE4B	PDE4B
chr1	66373163	66373563	PDE4B	SLC35D1
chr1	66374607	66375007	PDE4B	IL23R
chr1	66395300	66395700	PDE4B	TCTEX1D1
chr1	66395531	66395931	PDE4B	TCTEX1D1
chr1	66426365	66426765	PDE4B	MIER1
chr1	66438094	66438494	PDE4B	PDE4B
chr1	66439039	66439439	PDE4B	PDE4B
chr1	66445431	66445831	SGIP1	PDE4B
chr1	66446339	66446739	SGIP1	WDR78
chr1	66564296	66564696	SGIP1	SGIP1
chr1	66580095	66580495	SGIP1	SGIP1
chr1	66648898	66649298	MIR3117	INSL5
chr1	66725952	66726352	TCTEX1D1	SLC35D1
chr1	66729142	66729542	TCTEX1D1	SLC35D1
chr1	66732758	66733158	TCTEX1D1	SLC35D1
chr1	66758183	66758583	TCTEX1D1	TCTEX1D1
chr1	66981686	66982086	MIER1	MIER1
chr1	66995994	66996394	SLC35D1	SLC35D1
chr1	66999993	67000393	SLC35D1	SLC35D1
chr1	67149107	67149507	C1orf141	WDR78
chr1	67194477	67194877	IL23R	IL23R
chr1	67433883	67434283	SERBP1	SERBP1
chr1	67500444	67500844	SERBP1	SERBP1
chr1	67513891	67514291	SERBP1	SLC35D1
chr1	67535394	67535794	SERBP1	RPE65
chr1	67557756	67558156	GADD45A	GADD45A
chr1	67561637	67562037	GADD45A	GADD45A
chr1	67632343	67632743	GADD45A	GADD45A
chr1	67635246	67635646	GADD45A	GADD45A
chr1	67652817	67653217	GADD45A	GADD45A
chr1	67687711	67688111	GADD45A	GADD45A
chr1	67688670	67689070	GADD45A	GADD45A
chr1	68347385	68347785	RPE65	RPE65
chr1	70083510	70083910	LRRC40	RPE65
chr1	70220028	70220428	SRSF11	SRSF11
chr1	70221275	70221675	SRSF11	SRSF11
chr1	70498874	70499274	CTH	CTH
chr1	70510002	70510402	CTH	CTH
chr1	70866867	70867267	LINC01788	ZRANB2-AS1
chr1	71049966	71050366	PTGER3	PTGER3
chr1	71307438	71307838	ZRANB2-AS2	CRYZ
chr1	71414139	71414539	ZRANB2-AS2	FPGT-TNNI3K
chr1	71502038	71502438	NEGR1-IT1	NEGR1-IT1
chr1	71706039	71706439	NEGR1-IT1	PTGER3
chr1	71766780	71767180	NEGR1-IT1	NEGR1-IT1
chr1	71861035	71861435	NEGR1-IT1	LRRIQ3
chr1	71881627	71882027	NEGR1-IT1	PTGER3
chr1	71882282	71882682	NEGR1-IT1	PTGER3
chr1	72366442	72366842	NEGR1	NEGR1
chr1	74652716	74653116	ERICH3	RABGGTB
chr1	74744659	74745059	CRYZ	ZRANB2-AS2
chr1	75745330	75745730	DLSTP1	ACADM
chr1	75943037	75943437	ASB17	USP33
chr1	75991511	75991911	LOC101927342	ASB17
chr1	76023673	76024073	LOC101927342	ST6GALNAC3
chr1	76052912	76053312	ST6GALNAC3	ST6GALNAC3
chr1	76090277	76090677	ST6GALNAC3	ST6GALNAC3
chr1	76105331	76105731	ST6GALNAC3	ST6GALNAC3
chr1	76154207	76154607	ST6GALNAC3	PIGK
chr1	76154590	76154990	ST6GALNAC3	PIGK
chr1	76260357	76260757	ST6GALNAC3	ST6GALNAC3
chr1	76267644	76268044	ST6GALNAC3	ST6GALNAC3
chr1	76269177	76269577	ST6GALNAC3	ZZZ3
chr1	76607771	76608171	ST6GALNAC5	ST6GALNAC3
chr1	76640128	76640528	ST6GALNAC5	SLC44A5
chr1	77047962	77048362	MIR7156	ZZZ3
chr1	77227391	77227791	PIGK	ST6GALNAC3
chr1	77239304	77239704	PIGK	PIGK
chr1	77313575	77313975	AK5	ST6GALNAC3
chr1	77413554	77413954	AK5	AK5
chr1	77415600	77416000	AK5	AK5
chr1	77497103	77497503	ZZZ3	ZZZ3
chr1	77504972	77505372	ZZZ3	ST6GALNAC3
chr1	77605324	77605724	ZZZ3	ZZZ3
chr1	77825256	77825656	MIGA1	ZZZ3
chr1	78143132	78143532	MGC27382	USP33
chr1	78277258	78277658	MGC27382	ADGRL4
chr1	78617538	78617938	IFI44L	IFI44L
chr1	78855265	78855665	ADGRL4	ADGRL4
chr1	81208398	81208798	LOC101927434	TTLL7
chr1	83818937	83819337	LOC101927560	GNG5
chr1	84103350	84103750	PRKACB	TTLL7
chr1	84156306	84156706	PRKACB	PRKACB
chr1	84159546	84159946	PRKACB	PRKACB
chr1	84225639	84226039	PRKACB	PRKACB
chr1	84433714	84434114	DNASE2B	TTLL7
chr1	84437286	84437686	DNASE2B	TTLL7
chr1	84442288	84442688	DNASE2B	SSX2IP
chr1	84779950	84780350	SSX2IP	SSX2IP
chr1	84782444	84782844	SSX2IP	SSX2IP
chr1	84854325	84854725	LPAR3	TTLL7
chr1	84944986	84945386	MCOLN2	TTLL7
chr1	85278866	85279266	BCL10	BCL10
chr1	85308134	85308534	BCL10	ZNHIT6
chr1	85991258	85991658	COL24A1	COL24A1
chr1	86137459	86137859	COL24A1	COL24A1
chr1	86218842	86219242	COL24A1	COL24A1
chr1	86233401	86233801	COL24A1	COL24A1
chr1	86324111	86324511	MIR7856	COL24A1
chr1	86339340	86339740	MIR7856	CLCA1
chr1	86429850	86430250	CLCA2	CLCA2
chr1	86616904	86617304	CLCA3P	CLCA3P
chr1	86740010	86740410	SH3GLB1	SH3GLB1
chr1	86774265	86774665	SH3GLB1	SH3GLB1
chr1	86788239	86788639	SH3GLB1	PKN2-AS1
chr1	87151497	87151897	LINC01140	PKN2
chr1	87180110	87180510	LOC101927844	PKN2
chr1	87869729	87870129	LINC01364	LINC01140
chr1	87902818	87903218	LINC01364	LMO4
chr1	88022538	88022938	LINC01364	ODF2L
chr1	88180504	88180904	PKN2	CLCA4
chr1	88701277	88701677	PKN2-AS1	LRRC8D
chr1	88730237	88730637	PKN2-AS1	MTF2
chr1	88873971	88874371	GTF2B	TMED5
chr1	88974956	88975356	KYAT3	LRRC8D
chr1	88980793	88981193	KYAT3	RBMXL1
chr1	88983780	88984180	KYAT3	RBMXL1
chr1	89049813	89050213	GBP1	GBP5
chr1	89295219	89295619	LOC729930	LOC729930
chr1	89466395	89466795	LRRC8B	ZNF326
chr1	89484064	89484464	LRRC8B	ZNF326
chr1	89489046	89489446	LRRC8B	ZNF326
chr1	89538313	89538713	LRRC8B	LRRC8B
chr1	89657899	89658299	LRRC8C	LRRC8C
chr1	89670132	89670532	LRRC8C	LRRC8C
chr1	89692763	89693163	LRRC8C	LRRC8C
chr1	89706626	89707026	LRRC8C	LRRC8C
chr1	89719531	89719931	LRRC8C	LRRC8C
chr1	89724631	89725031	LRRC8C	LRRC8C
chr1	89754476	89754876	LRRC8D	ZNF326
chr1	89757580	89757980	LRRC8D	ZNF326
chr1	89762909	89763309	LRRC8D	ZNF326
chr1	89780676	89781076	LRRC8D	LRRC8D
chr1	89799498	89799898	LRRC8D	LRRC8D
chr1	89804679	89805079	LRRC8D	LRRC8D
chr1	89815631	89816031	LRRC8D	LRRC8D
chr1	89843251	89843651	LRRC8D	LRRC8D
chr1	89890717	89891117	LRRC8D	LRRC8D
chr1	89906623	89907023	LRRC8D	LRRC8D
chr1	89941089	89941489	GEMIN8P4	GEMIN8P4
chr1	89953040	89953440	GEMIN8P4	GEMIN8P4
chr1	89987181	89987581	GEMIN8P4	RBMXL1
chr1	90325171	90325571	ZNF326	BARHL2
chr1	90339807	90340207	ZNF326	HFM1
chr1	90340573	90340973	ZNF326	HFM1
chr1	90851411	90851811	LOC105378853	BARHL2
chr1	91100059	91100459	ZNF644	BARHL2
chr1	91148564	91148964	ZNF644	ZNF644
chr1	91165250	91165650	ZNF644	HFM1
chr1	91556136	91556536	CDC7	BRDT
chr1	91684857	91685257	CDC7	TGFBR3
chr1	91713425	91713825	TGFBR3	TGFBR3
chr1	91804010	91804410	TGFBR3	HFM1
chr1	92096300	92096700	BTBD8	BTBD8
chr1	92317808	92318208	GLMN	MTF2
chr1	92376382	92376782	GLMN	GFI1
chr1	92459832	92460232	GFI1	GFI1
chr1	92461790	92462190	GFI1	GFI1
chr1	92476243	92476643	GFI1	GFI1
chr1	92544706	92545106	GFI1	GFI1
chr1	92583812	92584212	GFI1	GFI1
chr1	92784588	92784988	EVI5	EVI5
chr1	92785083	92785483	EVI5	EVI5
chr1	92804692	92805092	EVI5	SETSIP
chr1	92853310	92853710	SNORA66	TMED5
chr1	92858867	92859267	FAM69A	FAM69A
chr1	92973489	92973889	FAM69A	FAM69A
chr1	92990828	92991228	FAM69A	FAM69A
chr1	93042412	93042812	MTF2	MTF2
chr1	93170957	93171357	TMED5	TMED5
chr1	93186629	93187029	CCDC18	CCDC18
chr1	93317237	93317637	CCDC18-AS1	LOC100131564
chr1	93552633	93553033	BCAR3	TMED5
chr1	93813999	93814399	MIR760	SLC44A3
chr1	93816901	93817301	MIR760	TMED5
chr1	93844259	93844659	MIR760	LOC100131564
chr1	93850712	93851112	BCAR3	BCAR3
chr1	93957257	93957657	GCLM	GCLM
chr1	93958732	93959132	GCLM	GCLM
chr1	94017453	94017853	ABCA4	MTF2
chr1	94073054	94073454	ABCA4	ABCA4
chr1	94092241	94092641	ABCA4	SLC44A3
chr1	94094518	94094918	ABCA4	SLC44A3
chr1	94106128	94106528	ABCA4	ABCA4
chr1	94109979	94110379	ABCA4	ABCA4
chr1	94302946	94303346	ARHGAP29	ARHGAP29
chr1	94339522	94339922	ABCD3	ABCD3
chr1	94602385	94602785	F3	F3
chr1	94694181	94694581	MIR378G	LINC01057
chr1	94713639	94714039	MIR378G	F3
chr1	94720412	94720812	MIR378G	F3
chr1	94721257	94721657	MIR378G	ABCD3
chr1	94735346	94735746	MIR378G	GCLM
chr1	94735579	94735979	MIR378G	GCLM
chr1	94755679	94756079	MIR378G	F3
chr1	94808089	94808489	LINC01057	DNTTIP2
chr1	94831641	94832041	SLC44A3	SLC44A3
chr1	94854423	94854823	SLC44A3	SLC44A3
chr1	95043372	95043772	LOC101928098	SLC44A3
chr1	95252409	95252809	RWDD3	RWDD3
chr1	95951730	95952130	LOC102723661	RWDD3
chr1	96362642	96363042	LINC01787	LOC101928241
chr1	97660690	97661090	DPYD-AS2	DPYD-AS2
chr1	97906870	97907270	DPYD	DPYD-AS1
chr1	98306523	98306923	LINC01776	LPPR5
chr1	98323940	98324340	LINC01776	LOC729987
chr1	98388443	98388843	LINC01776	LOC101928118
chr1	98452139	98452539	SNX7	TMEM56
chr1	98794264	98794664	SNX7	LPPR5
chr1	98871470	98871870	LOC100129620	RWDD3
chr1	99180313	99180713	PLPPR4	RTCA-AS1
chr1	99374109	99374509	PLPPR4	LPPR4
chr1	99758919	99759319	FRRS1	FRRS1
chr1	99793876	99794276	FRRS1	FRRS1
chr1	100046820	100047220	MFSD14A	GPR88
chr1	100184510	100184910	LRRC39	LRRC39
chr1	100257178	100257578	DBT	RTCA-AS1
chr1	100400344	100400744	CDC14A	CDC14A
chr1	100440139	100440539	CDC14A	CDC14A
chr1	100445567	100445967	GPR88	SASS6
chr1	100459505	100459905	GPR88	GPR88
chr1	100463876	100464276	GPR88	GPR88
chr1	100511027	100511427	GPR88	GPR88
chr1	100522995	100523395	GPR88	GPR88
chr1	100530867	100531267	GPR88	GPR88
chr1	100627050	100627450	LINC01349	GPR88
chr1	100631222	100631622	LINC01349	GPR88
chr1	100683430	100683830	VCAM1	VCAM1
chr1	100713088	100713488	VCAM1	VCAM1
chr1	100785619	100786019	VCAM1	VCAM1
chr1	100814910	100815310	EXTL2	RTCA
chr1	100882751	100883151	EXTL2	TRMT13
chr1	100949481	100949881	SLC30A7	S1PR1
chr1	100995653	100996053	DPH5	DPH5
chr1	101002549	101002949	DPH5	DPH5
chr1	101079364	101079764	LOC102606465	LOC102606465
chr1	101089613	101090013	LOC102606465	LOC102606465
chr1	101107706	101108106	LOC102606465	LOC102606465
chr1	101112022	101112422	LOC102606465	LOC102606465
chr1	101128321	101128721	LOC102606465	LOC102606465
chr1	101137163	101137563	LOC101928370	LOC101928370
chr1	101238738	101239138	S1PR1	S1PR1
chr1	101257816	101258216	S1PR1	RTCA-AS1
chr1	101259748	101260148	S1PR1	RTCA-AS1
chr1	101262709	101263109	S1PR1	LOC102606465
chr1	101288407	101288807	LINC01307	S1PR1
chr1	101291664	101292064	LINC01307	RNPC3
chr1	101293470	101293870	LINC01307	LOC102606465
chr1	101298669	101299069	LINC01307	RTCA-AS1
chr1	101309578	101309978	LINC01307	DPH5
chr1	101357397	101357797	LINC01307	LINC01307
chr1	107787271	107787671	VAV3	VAV3
chr1	107804140	107804540	MIR7852	VAV3
chr1	107829328	107829728	MIR7852	VAV3
chr1	107843967	107844367	MIR7852	VAV3
chr1	107844559	107844959	MIR7852	VAV3
chr1	107877120	107877520	MIR7852	VAV3
chr1	107919910	107920310	MIR7852	VAV3
chr1	107926647	107927047	MIR7852	VAV3
chr1	107936432	107936832	VAV3-AS1	VAV3-AS1
chr1	107941158	107941558	VAV3-AS1	SLC25A24
chr1	108016498	108016898	VAV3	VAV3
chr1	108028995	108029395	VAV3	VAV3
chr1	108043710	108044110	VAV3	VAV3
chr1	108049457	108049857	VAV3	VAV3
chr1	108050161	108050561	VAV3	VAV3
chr1	108051009	108051409	VAV3	VAV3
chr1	108067927	108068327	VAV3	VAV3
chr1	108072209	108072609	VAV3	VAV3
chr1	108079645	108080045	SLC25A24	VAV3
chr1	108107658	108108058	SLC25A24	VAV3
chr1	108125501	108125901	SLC25A24	VAV3
chr1	108130792	108131192	SLC25A24	SLC25A24
chr1	108533767	108534167	FAM102B	FAM102B
chr1	108556467	108556867	FAM102B	FAM102B
chr1	108570115	108570515	FAM102B	FAM102B
chr1	108590965	108591365	FAM102B	VAV3-AS1
chr1	108640173	108640573	HENMT1	HENMT1
chr1	108643470	108643870	HENMT1	HENMT1
chr1	108644883	108645283	HENMT1	HENMT1
chr1	108646693	108647093	HENMT1	HENMT1
chr1	108653430	108653830	HENMT1	HENMT1
chr1	108703431	108703831	FNDC7	FNDC7
chr1	108852628	108853028	AKNAD1	AKNAD1
chr1	108862972	108863372	AKNAD1	AKNAD1
chr1	108896142	108896542	GPSM2	WDR47
chr1	108956752	108957152	CLCC1	CLCC1
chr1	109111667	109112067	C1orf194	C1orf194
chr1	109134397	109134797	KIAA1324	WDR47
chr1	109162252	109162652	KIAA1324	WDR47
chr1	109193670	109194070	KIAA1324	KIAA1324
chr1	109263569	109263969	CELSR2	CELSR2
chr1	109369200	109369600	SORT1	PSMA5
chr1	109371414	109371814	SORT1	PSRC1
chr1	109490603	109491003	CYB561D1	ATXN7L2
chr1	109501985	109502385	AMIGO1	AMIGO1
chr1	109532258	109532658	GPR61	GPR61
chr1	109546280	109546680	GNAI3	GNAI3
chr1	109573852	109574252	MIR197	STRIP1
chr1	109615828	109616228	GNAT2	GNAT2
chr1	109640242	109640642	AMPD2	AMPD2
chr1	109643312	109643712	GSTM4	STRIP1
chr1	109660656	109661056	GSTM4	GSTM4
chr1	109773633	109774033	EPS8L3	EPS8L3
chr1	109776856	109777256	EPS8L3	EPS8L3
chr1	109788186	109788586	EPS8L3	TMEM167B
chr1	109789179	109789579	EPS8L3	STRIP1
chr1	109790689	109791089	EPS8L3	STRIP1
chr1	109793816	109794216	EPS8L3	STRIP1
chr1	109794308	109794708	EPS8L3	STRIP1
chr1	109797647	109798047	EPS8L3	STRIP1
chr1	109816401	109816801	EPS8L3	TMEM167B
chr1	109864352	109864752	CSF1	CSF1
chr1	109886838	109887238	CSF1	CSF1
chr1	109895873	109896273	CSF1	CSF1
chr1	109917062	109917462	CSF1	CSF1
chr1	109933869	109934269	CSF1	CSF1
chr1	110011657	110012057	AHCYL1	STRIP1
chr1	110012076	110012476	AHCYL1	STRIP1
chr1	110084608	110085008	LINC01397	UBL4B
chr1	110102092	110102492	UBL4B	UBL4B
chr1	110106091	110106491	UBL4B	UBL4B
chr1	110202979	110203379	KCNC4-AS1	RBM15
chr1	110207742	110208142	KCNC4-AS1	RBM15
chr1	110235791	110236191	KCNC4	LOC440600
chr1	110237767	110238167	KCNC4	LOC440600
chr1	110243582	110243982	KCNC4	PROK1
chr1	110262840	110263240	KCNC4	LAMTOR5-AS1
chr1	110267807	110268207	KCNC4	LAMTOR5-AS1
chr1	110312559	110312959	LOC440600	SLC6A17
chr1	110412495	110412895	LAMTOR5	LAMTOR5
chr1	110421138	110421538	LAMTOR5	LAMTOR5
chr1	110460257	110460657	PROK1	PROK1
chr1	110495981	110496381	CYMP-AS1	LOC440602
chr1	110502425	110502825	CYMP-AS1	LOC440602
chr1	110616549	110616949	KCNA2	SLC6A17
chr1	110619547	110619947	KCNA2	SLC6A17
chr1	110780872	110781272	CD53	UBL4B
chr1	110787214	110787614	CD53	SLC6A17
chr1	110875318	110875718	CD53	CD53
chr1	110879985	110880385	CD53	CD53
chr1	110890585	110890985	CD53	DDX20
chr1	110896073	110896473	CD53	DDX20
chr1	110916811	110917211	CD53	KCND3-AS1
chr1	111128238	111128638	CEPT1	TMIGD3
chr1	111213390	111213790	DENND2D	DENND2D
chr1	111214478	111214878	DENND2D	DENND2D
chr1	111221695	111222095	CHI3L2	PGCP1
chr1	111471026	111471426	C1orf162	C1orf162
chr1	111476786	111477186	C1orf162	C1orf162
chr1	111481655	111482055	C1orf162	C1orf162
chr1	111507454	111507854	ADORA3	ADORA3
chr1	111508168	111508568	ADORA3	ADORA3
chr1	111513633	111514033	ADORA3	TMIGD3
chr1	111515198	111515598	ADORA3	TMIGD3
chr1	111516209	111516609	ADORA3	TMIGD3
chr1	111615867	111616267	RAP1A	RAP1A
chr1	111616271	111616671	RAP1A	RAP1A
chr1	111653703	111654103	RAP1A	MYBPHL
chr1	111660644	111661044	RAP1A	RAP1A
chr1	111733309	111733709	FAM212B	FAM212B
chr1	111733958	111734358	FAM212B	FAM212B
chr1	111747221	111747621	FAM212B-AS1	FAM212B-AS1
chr1	112369671	112370071	CTTNBP2NL	ST7L
chr1	112390790	112391190	CTTNBP2NL	CTTNBP2NL
chr1	112622092	112622492	CAPZA1	CAPZA1
chr1	112700682	112701082	RHOC	ST7L
chr1	112819119	112819519	LINC01356	LINC01356
chr1	113042658	113043058	LOC100996251	ST7L
chr1	113663144	113663544	PHTF1	SLC16A1-AS1
chr1	113780693	113781093	PHTF1	TRIM33
chr1	113783519	113783919	PHTF1	SLC16A1
chr1	113859450	113859850	AP4B1-AS1	AP4B1-AS1
chr1	113874365	113874765	PTPN22	PTPN22
chr1	113914248	113914648	DCLRE1B	DCLRE1B
chr1	113931358	113931758	HIPK1-AS1	HIPK1-AS1
chr1	113940605	113941005	HIPK1	RSBN1
chr1	113975535	113975935	OLFML3	OLFML3
chr1	113976578	113976978	OLFML3	OLFML3
chr1	114040278	114040678	OLFML3	OLFML3
chr1	114088382	114088782	SYT6	TRIM33
chr1	114108867	114109267	SYT6	SYT6
chr1	114113815	114114215	SYT6	SYT6
chr1	114126686	114127086	SYT6	SYT6
chr1	114234734	114235134	SYT6	SYT6
chr1	114282797	114283197	SYT6	OLFML3
chr1	114341277	114341677	TRIM33	TRIM33
chr1	114342343	114342743	TRIM33	TRIM33
chr1	114346492	114346892	TRIM33	TRIM33
chr1	114380005	114380405	TRIM33	TRIM33
chr1	114482558	114482958	TRIM33	TRIM33
chr1	114505173	114505573	TRIM33	TRIM33
chr1	114559327	114559727	BCAS2	TRIM33
chr1	115062661	115063061	TSPAN2	TSPAN2
chr1	115063195	115063595	TSPAN2	TSPAN2
chr1	115084917	115085317	TSPAN2	TSPAN2
chr1	115099279	115099679	TSPAN2	TSPAN2
chr1	115107893	115108293	TSPAN2	TSPAN2
chr1	115138928	115139328	TSPAN2	VANGL1
chr1	115462566	115462966	NGF	NGF
chr1	115501470	115501870	VANGL1	TSPAN2
chr1	115677125	115677525	VANGL1	VANGL1
chr1	116138987	116139387	MAB21L3	LOC101929023
chr1	116152051	116152451	MAB21L3	MAB21L3
chr1	116168418	116168818	MAB21L3	PTGFRN
chr1	116377866	116378266	ATP1A1	ATP1A1
chr1	116485227	116485627	LINC01762	SYCP1
chr1	116499028	116499428	LINC01762	SLC22A15
chr1	116503607	116504007	LINC01762	ATP1A1
chr1	116504400	116504800	LINC01762	ATP1A1
chr1	116508987	116509387	LINC01762	PTGFRN
chr1	116510322	116510722	LINC01762	MAB21L3
chr1	116515059	116515459	LINC01762	ZNF697
chr1	116515682	116516082	LINC01762	ZNF697
chr1	116540100	116540500	MIR548AC	VTCN1
chr1	116606072	116606472	CD58	CD58
chr1	116758101	116758501	CD2	CD2
chr1	116769630	116770030	CD2	CD2
chr1	116794725	116795125	CD2	CD2
chr1	116816490	116816890	CD2	CD2
chr1	116853774	116854174	PTGFRN	PTGFRN
chr1	116855004	116855404	PTGFRN	PTGFRN
chr1	116879175	116879575	PTGFRN	PTGFRN
chr1	116962893	116963293	CD101	CD101
chr1	116986451	116986851	CD101	CD101
chr1	116987167	116987567	CD101	CD101
chr1	117007163	117007563	CD101	CD101
chr1	117009100	117009500	CD101	CD101
chr1	117049046	117049446	LOC101929099	PTGFRN
chr1	117114860	117115260	TRIM45	TRIM45
chr1	117359904	117360304	MAN1A2	MAN1A2
chr1	117572540	117572940	LOC100996263	LOC100996263
chr1	117596010	117596410	LOC100996263	LOC100996263
chr1	117612610	117613010	FAM46C	FAM46C
chr1	117615483	117615883	FAM46C	FAM46C
chr1	117644653	117645053	FAM46C	FAM46C
chr1	117656325	117656725	FAM46C	FAM46C
chr1	117661039	117661439	FAM46C	FAM46C
chr1	117713874	117714274	FAM46C	FAM46C
chr1	117758746	117759146	FAM46C	FAM46C
chr1	119549630	119550030	HSD3BP4	ZNF697
chr1	119569960	119570360	HSD3BP4	HSD3BP4
chr1	119582808	119583208	LINC00622	LINC00622
chr1	119590403	119590803	LINC00622	ZNF697
chr1	119607128	119607528	LINC00622	ZNF697
chr1	119613751	119614151	LINC00622	ZNF697
chr1	119674768	119675168	ZNF697	ZNF697
chr1	119675503	119675903	ZNF697	ZNF697
chr1	119967999	119968399	ADAM30	ADAM30
chr1	119988694	119989094	NOTCH2	ZNF697
chr1	120015663	120016063	NOTCH2	NOTCH2
chr1	120050846	120051246	NOTCH2	NOTCH2
chr1	120105256	120105656	NOTCH2	NOTCH2
chr1	120117411	120117811	NOTCH2	NOTCH2
chr1	120122243	120122643	NOTCH2	NOTCH2
chr1	120123776	120124176	SEC22B	SEC22B
chr1	120131888	120132288	SEC22B	SEC22B
chr1	120142785	120143185	SEC22B	SEC22B
chr1	120182367	120182767	SEC22B	SEC22B
chr1	120232763	120233163	SEC22B	SEC22B
chr1	120233309	120233709	SEC22B	SEC22B
chr1	120242561	120242961	SEC22B	SEC22B
chr1	120282712	120283112	SEC22B	SEC22B
chr1	120340523	120340923	PFN1P2	PFN1P2
chr1	120341278	120341678	PFN1P2	PFN1P2
chr1	120393597	120393997	PFN1P2	PFN1P2
chr1	120414745	120415145	PFN1P2	PFN1P2
chr1	120508319	120508719	NBPF8	NBPF8
chr1	120534672	120535072	NBPF8	NBPF8
chr1	120544433	120544833	NBPF8	NBPF8
chr1	120558366	120558766	LOC100996724	NBPF8
chr1	120574990	120575390	LOC100996724	NBPF8
chr1	120615279	120615679	LOC100996724	NBPF8
chr1	120655413	120655813	LOC100996724	RNVU1-19
chr1	120664687	120665087	LOC100996724	RNVU1-19
chr1	120665224	120665624	LOC100996724	RNVU1-19
chr1	120723640	120724040	LOC100996724	RNVU1-19
chr1	120724492	120724892	LOC100996724	RNVU1-19
chr1	120742340	120742740	LOC100996724	RNVU1-19
chr1	120777523	120777923	RNVU1-19	RNVU1-19
chr1	120795520	120795920	RNVU1-19	RNVU1-19
chr1	120844128	120844528	RNVU1-19	RNVU1-19
chr1	120844577	120844977	RNVU1-19	RNVU1-19
chr1	120891559	120891959	PPIAL4A	PPIAL4B
chr1	121001052	121001452	LOC101929798	RNVU1-4
chr1	121013265	121013665	LOC101929798	RNVU1-4
chr1	121050056	121050456	LOC101929798	FCGR1B
chr1	121073864	121074264	FCGR1B	FCGR1B
chr1	121092546	121092946	FCGR1B	FCGR1B
chr1	121097158	121097558	FCGR1B	FCGR1B
chr1	121097386	121097786	FCGR1B	FCGR1B
chr1	121200234	121200634	SRGAP2C	SRGAP2C
chr1	121224763	121225163	SRGAP2C	SRGAP2C
chr1	121238341	121238741	SRGAP2C	SRGAP2C
chr1	121271170	121271570	SRGAP2C	SRGAP2C
chr1	121355988	121356388	SRGAP2-AS1	SRGAP2-AS1
chr1	121361433	121361833	SRGAP2-AS1	SRGAP2-AS1
chr1	121362498	121362898	SRGAP2-AS1	SRGAP2-AS1
chr1	121365726	121366126	SRGAP2-AS1	SRGAP2-AS1
chr1	121511487	121511887	EMBP1	EMBP1
chr1	121511876	121512276	EMBP1	EMBP1
chr1	121516554	121516954	EMBP1	EMBP1
chr1	121528899	121529299	EMBP1	EMBP1
chr1	143784241	143784641	LOC388692	LOC388692
chr1	143796466	143796866	FAM231D	FAM231D
chr1	143803929	143804329	FAM231D	FAM231D
chr1	143833341	143833741	FAM231D	FAM231D
chr1	143861321	143861721	FCGR1CP	FCGR1C
chr1	143879973	143880373	FCGR1CP	FCGR1C
chr1	143884544	143884944	FCGR1CP	FCGR1C
chr1	143884820	143885220	FCGR1CP	FCGR1C
chr1	143987875	143988275	FAM72C	SRGAP2D
chr1	144012365	144012765	FAM72C	SRGAP2D
chr1	144025989	144026389	FAM72C	SRGAP2D
chr1	144046132	144046532	FAM72C	SRGAP2D
chr1	144418609	144419009	RNVU1-15	RNVU1-15
chr1	144485323	144485723	NBPF15	NBPF15
chr1	144545978	144546378	PPIAL4D	PPIAL4D
chr1	144546614	144547014	PPIAL4D	PPIAL4D
chr1	144560498	144560898	PPIAL4D	PPIAL4D
chr1	144560916	144561316	PPIAL4D	PPIAL4D
chr1	144567839	144568239	PPIAL4D	PPIAL4D
chr1	144877710	144878110	LOC645166	LOC645166
chr1	144913951	144914351	SRGAP2B	SRGAP2B
chr1	144917166	144917566	SRGAP2B	SRGAP2B
chr1	144918202	144918602	SRGAP2B	SRGAP2B
chr1	144923682	144924082	SRGAP2B	SRGAP2B
chr1	145008406	145008806	SRGAP2B	SRGAP2B
chr1	145041555	145041955	SRGAP2B	SRGAP2B
chr1	145055186	145055586	SRGAP2B	SRGAP2B
chr1	145079728	145080128	SRGAP2B	SRGAP2B
chr1	145164348	145164748	LOC103091866	LOC103091866
chr1	145191304	145191704	LOC103091866	LOC103091866
chr1	145287130	145287530	RNVU1-14	RNVU1-14
chr1	145425280	145425680	NBPF20	NBPF20
chr1	145465781	145466181	NBPF20	NBPF20
chr1	145484262	145484662	NBPF20	NBPF20
chr1	145505043	145505443	NBPF20	NBPF20
chr1	145508050	145508450	NBPF25P	NBPF25P
chr1	145675298	145675698	PDZK1	PDZK1
chr1	145747855	145748255	CD160	CD160
chr1	145750465	145750865	CD160	CD160
chr1	145872123	145872523	PIAS3	RBM8A
chr1	145932678	145933078	RBM8A	RBM8A
chr1	145960415	145960815	LIX1L	LIX1L
chr1	145977503	145977903	POLR3GL	ZNF687
chr1	145979391	145979791	POLR3GL	ZNF687
chr1	145985509	145985909	TXNIP	TUFT1
chr1	146007168	146007568	TXNIP	S100A14
chr1	146035432	146035832	HFE2	HFE2
chr1	146036951	146037351	RNVU1-6	TXNIP
chr1	146037200	146037600	RNVU1-6	TXNIP
chr1	146037936	146038336	RNVU1-6	TXNIP
chr1	146039193	146039593	RNVU1-6	TXNIP
chr1	146054489	146054889	LINC01719	POLR3GL
chr1	146175079	146175479	NBPF10	NBPF10
chr1	146210219	146210619	NOTCH2NL	NOTCH2NL
chr1	146266253	146266653	NUDT4P2	NUDT4P2
chr1	146278373	146278773	NUDT4P2	NUDT4P2
chr1	146284773	146285173	NUDT4P2	NUDT4P2
chr1	146293521	146293921	NUDT4P2	NUDT4P2
chr1	146307590	146307990	NUDT4P1	NUDT4P1
chr1	146342592	146342992	RNVU1-18	RNVU1-18
chr1	146369462	146369862	RNVU1-18	RNVU1-18
chr1	146387061	146387461	RNU1-3	RNU1-1
chr1	146387357	146387757	RNU1-3	RNU1-1
chr1	146448549	146448949	CH17-408M7.1	LOC102724558
chr1	146472347	146472747	CH17-408M7.1	LOC102724558
chr1	147204113	147204513	FMO5	GJA8
chr1	147246931	147247331	CHD1L	PRKAB2
chr1	147292500	147292900	CHD1L	GJA8
chr1	147599604	147600004	BCL9	BCL9
chr1	147618056	147618456	ACP6	ACP6
chr1	147640765	147641165	ACP6	LINC00624
chr1	147998155	147998555	PDZK1P1	PDZK1P2
chr1	148057393	148057793	RNVU1-7	RNVU1-7
chr1	148078195	148078595	RNVU1-7	RNVU1-7
chr1	148081206	148081606	RNVU1-7	RNVU1-7
chr1	148263528	148263928	LOC101927468	LOC101927468
chr1	148280808	148281208	LOC101927468	LOC101927468
chr1	148285929	148286329	LOC101927468	GJA5
chr1	148302947	148303347	MIR5087	MIR5087
chr1	148307581	148307981	MIR5087	MIR5087
chr1	148318112	148318512	MIR5087	MIR5087
chr1	148318528	148318928	MIR5087	MIR5087
chr1	148345613	148346013	MIR5087	MIR5087
chr1	148371459	148371859	RNVU1-1	RNVU1-10
chr1	148522091	148522491	PPIAL4G	PPIAL4G
chr1	148522634	148523034	PPIAL4G	PPIAL4G
chr1	148528626	148529026	PPIAL4G	PPIAL4G
chr1	148626014	148626414	NBPF14	NBPF14
chr1	148660957	148661357	NBPF14	NBPF14
chr1	148678790	148679190	NUDT4P2	NUDT4P2
chr1	148679638	148680038	NUDT4P2	NUDT4P2
chr1	148717013	148717413	NUDT4P2	NUDT4P2
chr1	148729163	148729563	NUDT4P2	NUDT4P2
chr1	148733974	148734374	NUDT4P2	NUDT4P2
chr1	148735550	148735950	NUDT4P2	NUDT4P2
chr1	148744294	148744694	NUDT4P2	NUDT4P2
chr1	148758372	148758772	NUDT4P1	NUDT4P1
chr1	148793811	148794211	PDE4DIP	PDE4DIP
chr1	148854053	148854453	PDE4DIP	PDE4DIP
chr1	148894601	148895001	PDE4DIP	PDE4DIP
chr1	148935542	148935942	PDE4DIP	LOC653513
chr1	148966082	148966482	PDE4DIP	PDE4DIP
chr1	148975855	148976255	PDE4DIP	PDE4DIP
chr1	148977768	148978168	PDE4DIP	PDE4DIP
chr1	149013547	149013947	PDE4DIP	PDE4DIP
chr1	149093186	149093586	NBPF9	NBPF9
chr1	149102543	149102943	NBPF9	NBPF9
chr1	149103320	149103720	NBPF9	NBPF9
chr1	149124198	149124598	NBPF9	NBPF9
chr1	149176816	149177216	NBPF9	LOC653513
chr1	149177022	149177422	NBPF9	LOC653513
chr1	149235271	149235671	NBPF9	LOC653513
chr1	149275805	149276205	NBPF9	LOC653513
chr1	149285103	149285503	NBPF9	LOC653513
chr1	149285645	149286045	NBPF9	LOC653513
chr1	149336033	149336433	PPIAL4C	LOC653513
chr1	149390350	149390750	PPIAL4C	LOC653513
chr1	149391168	149391568	PPIAL4C	LOC653513
chr1	149409345	149409745	PPIAL4C	PPIAL4C
chr1	149444853	149445253	PPIAL4C	PPIAL4C
chr1	149445497	149445897	PPIAL4C	PPIAL4C
chr1	149465860	149466260	PPIAL4C	PPIAL4C
chr1	149475782	149476182	PPIAL4C	PPIAL4C
chr1	149558723	149559123	PPIAL4C	PPIAL4C
chr1	149631531	149631931	LINC00869	LINC00869
chr1	149636309	149636709	LINC00869	LINC00869
chr1	149636715	149637115	LINC00869	LINC00869
chr1	149692854	149693254	LOC388692	LOC388692
chr1	149705070	149705470	FAM231D	FAM231D
chr1	149708449	149708849	FAM231D	FAM231D
chr1	149741884	149742284	FCGR1A	FCGR1A
chr1	149787895	149788295	FCGR1A	FCGR1A
chr1	149792524	149792924	FCGR1A	FCGR1A
chr1	149792754	149793154	FCGR1A	FCGR1A
chr1	149939098	149939498	MTMR11	MTMR11
chr1	149962061	149962461	MTMR11	MTMR11
chr1	149997577	149997977	OTUD7B	OTUD7B
chr1	150053877	150054277	VPS45	SF3B4
chr1	150118737	150119137	PLEKHO1	SF3B4
chr1	150159520	150159920	LOC105371433	PLEKHO1
chr1	150160400	150160800	LOC105371433	PLEKHO1
chr1	150163085	150163485	LOC105371433	PLEKHO1
chr1	150178543	150178943	LOC105371433	VPS45
chr1	150186992	150187392	LOC105371433	VPS45
chr1	150213516	150213916	ANP32E	SF3B4
chr1	150255358	150255758	CA14	CA14
chr1	150559908	150560308	MIR4257	MIR4257
chr1	150560958	150561358	MIR4257	MIR4257
chr1	150561263	150561663	MIR4257	MIR4257
chr1	150562044	150562444	MIR4257	MIR4257
chr1	150562753	150563153	MIR4257	MIR4257
chr1	150567297	150567697	ADAMTSL4-AS1	ADAMTSL4-AS1
chr1	150611477	150611877	ENSA	ENSA
chr1	150613489	150613889	ENSA	ENSA
chr1	150635210	150635610	ENSA	ENSA
chr1	150770911	150771311	CTSS	CTSS
chr1	150789390	150789790	CTSK	CTSK
chr1	150881660	150882060	ARNT	ARNT
chr1	150922453	150922853	SETDB1	SETDB1
chr1	150977212	150977612	CERS2	CERS2
chr1	150979050	150979450	ANXA9	ANXA9
chr1	150979425	150979825	ANXA9	ANXA9
chr1	150999219	150999619	FAM63A	FAM63A
chr1	151011400	151011800	PRUNE1	PRUNE
chr1	151024489	151024889	BNIPL	BNIPL
chr1	151088786	151089186	GABPB2	GABPB2
chr1	151131131	151131531	SEMA6C	SEMA6C
chr1	151196335	151196735	PIP5K1A	PIP5K1A
chr1	151251657	151252057	PSMD4	PSMD4
chr1	151277224	151277624	ZNF687	ZNF687
chr1	151290878	151291278	ZNF687	ZNF687
chr1	151292611	151293011	ZNF687	ZNF687
chr1	151311546	151311946	PI4KB	ZNF687
chr1	151340824	151341224	GBAT2	RFX5
chr1	151457072	151457472	POGZ	POGZ
chr1	151461684	151462084	POGZ	POGZ
chr1	151534676	151535076	TUFT1	TUFT1
chr1	151654218	151654618	SNX27	SNX27
chr1	151692188	151692588	CELF3	CELF3
chr1	151872801	151873201	THEM5	THEM5
chr1	151920106	151920506	THEM4	THEM4
chr1	151921513	151921913	THEM4	THEM4
chr1	151941393	151941793	THEM4	THEM4
chr1	151945697	151946097	THEM4	THEM4
chr1	151984264	151984664	S100A10	S100A10
chr1	152047978	152048378	S100A11	S100A11
chr1	152052549	152052949	S100A11	S100A11
chr1	152167876	152168276	RPTN	RPTN
chr1	152458359	152458759	CRNN	THEM5
chr1	152460172	152460572	CRNN	THEM5
chr1	152519865	152520265	CRCT1	CRCT1
chr1	153343745	153344145	PGLYRP4	PGLYRP4
chr1	153344683	153345083	PGLYRP4	PGLYRP4
chr1	153355474	153355874	S100A9	S100A9
chr1	153386442	153386842	S100A8	S100A14
chr1	153404694	153405094	S100A7A	S100A7
chr1	153490728	153491128	S100A7	S100A1
chr1	153510886	153511286	S100A6	S100A6
chr1	153522626	153523026	S100A6	S100A6
chr1	153533123	153533523	S100A6	S100A6
chr1	153551027	153551427	S100A3	S100A3
chr1	153568553	153568953	S100A2	S100A2
chr1	153572517	153572917	S100A2	S100A2
chr1	153573318	153573718	S100A2	SNAPIN
chr1	153598842	153599242	S100A16	S100A16
chr1	153749415	153749815	INTS3	INTS3
chr1	153783382	153783782	SLC27A3	SLC27A3
chr1	153791020	153791420	LOC343052	SLC27A3
chr1	153805291	153805691	LOC343052	SLC27A3
chr1	153849431	153849831	LOC343052	GATAD2B
chr1	153880902	153881302	GATAD2B	SNAPIN
chr1	153920367	153920767	GATAD2B	TUFT1
chr1	154115152	154115552	MIR5698	SNAPIN
chr1	154157691	154158091	NUP210L	NUP210L
chr1	154180358	154180758	TPM3	UBAP2L
chr1	154186101	154186501	TPM3	TPM3
chr1	154335001	154335401	ATP8B2	ATP8B2
chr1	154353103	154353503	ATP8B2	ATP8B2
chr1	154353524	154353924	ATP8B2	ATP8B2
chr1	154400441	154400841	IL6R	IL6R
chr1	154407332	154407732	IL6R	IL6R
chr1	154419511	154419911	IL6R	IL6R
chr1	154420185	154420585	IL6R	IL6R
chr1	154465013	154465413	SHE	SHE
chr1	154466131	154466531	SHE	SHE
chr1	154467000	154467400	SHE	SHE
chr1	154478607	154479007	SHE	TPM3
chr1	154479809	154480209	SHE	TPM3
chr1	154493231	154493631	SHE	UBAP2L
chr1	154496980	154497380	SHE	SHE
chr1	154623356	154623756	ADAR	ADAR
chr1	154657567	154657967	ADAR	SHC1
chr1	154669666	154670066	ADAR	KRTCAP2
chr1	154715922	154716322	ADAR	ADAR
chr1	154720874	154721274	ADAR	ADAR
chr1	154748088	154748488	KCNN3	KCNN3
chr1	154751679	154752079	KCNN3	KCNN3
chr1	154820169	154820569	KCNN3	KCNN3
chr1	154883802	154884202	KCNN3	KCNN3
chr1	154925764	154926164	PMVK	PYGO2
chr1	154942441	154942841	PMVK	PMVK
chr1	154944076	154944476	PMVK	PMVK
chr1	154997347	154997747	LENEP	LENEP
chr1	155006574	155006974	ZBTB7B	ZBTB7B
chr1	155007952	155008352	ZBTB7B	ZBTB7B
chr1	155010220	155010620	ZBTB7B	ZBTB7B
chr1	155017451	155017851	ZBTB7B	ZBTB7B
chr1	155044868	155045268	DCST1-AS1	LOC100505666
chr1	155061501	155061901	EFNA4	EFNA4
chr1	155070916	155071316	DCST1-AS1	LOC100505666
chr1	155073828	155074228	EFNA3	EFNA3
chr1	155084762	155085162	EFNA3	EFNA3
chr1	155085169	155085569	EFNA3	EFNA3
chr1	155086032	155086432	EFNA3	EFNA3
chr1	155091433	155091833	EFNA3	TRIM46
chr1	155102203	155102603	EFNA3	TRIM46
chr1	155166783	155167183	KRTCAP2	KRTCAP2
chr1	155167261	155167661	KRTCAP2	KRTCAP2
chr1	155167811	155168211	KRTCAP2	KRTCAP2
chr1	155176604	155177004	TRIM46	TRIM46
chr1	155250619	155251019	FAM189B	FAM189B
chr1	155637437	155637837	MSTO2P	TRIM46
chr1	155646336	155646736	SCARNA26A	YY1AP1
chr1	155649693	155650093	SCARNA26A	YY1AP1
chr1	155763980	155764380	MSTO2P	YY1AP1
chr1	155893601	155894001	RIT1	RIT1
chr1	155946135	155946535	RXFP4	RXFP4
chr1	155970521	155970921	ARHGEF2	ARHGEF2
chr1	155981164	155981564	ARHGEF2	ARHGEF2
chr1	155989332	155989732	ARHGEF2	ARHGEF2
chr1	155989976	155990376	ARHGEF2	ARHGEF2
chr1	156001783	156002183	SSR2	TMEM79
chr1	156025880	156026280	SSR2	SCARNA4
chr1	156097020	156097420	LMNA	LMNA
chr1	156104118	156104518	LMNA	LMNA
chr1	156106215	156106615	LMNA	LMNA
chr1	156119898	156120298	LMNA	LMNA
chr1	156123647	156124047	LMNA	LMNA
chr1	156145934	156146334	SEMA4A	SEMA4A
chr1	156217955	156218355	PMF1-BGLAP	VHLL
chr1	156225389	156225789	PMF1-BGLAP	VHLL
chr1	156385648	156386048	RHBG	RHBG
chr1	156445767	156446167	C1orf61	C1orf61
chr1	156456530	156456930	C1orf61	C1orf61
chr1	156457195	156457595	C1orf61	C1orf61
chr1	156480041	156480441	MEF2D	MEF2D
chr1	156480747	156481147	MEF2D	MEF2D
chr1	156492598	156492998	MEF2D	MEF2D
chr1	156502767	156503167	MEF2D	MEF2D
chr1	156504893	156505293	MEF2D	MEF2D
chr1	156508451	156508851	MEF2D	MEF2D
chr1	156524365	156524765	MEF2D	MEF2D
chr1	156539833	156540233	IQGAP3	IQGAP3
chr1	156552967	156553367	IQGAP3	IQGAP3
chr1	156581775	156582175	TTC24	TTC24
chr1	156584026	156584426	TTC24	TTC24
chr1	156608069	156608469	GPATCH4	GPATCH4
chr1	156659979	156660379	NES	INSRR
chr1	156689441	156689841	NES	NES
chr1	156747036	156747436	HDGF	HDGF
chr1	156747180	156747580	HDGF	HDGF
chr1	156748665	156749065	HDGF	HDGF
chr1	156786602	156787002	PRCC	PEAR1
chr1	156804518	156804918	NTRK1	NTRK1
chr1	156898183	156898583	PEAR1	PEAR1
chr1	156907373	156907773	LRRC71	TTC24
chr1	156926174	156926574	LRRC71	LRRC71
chr1	156927745	156928145	LRRC71	LRRC71
chr1	157155179	157155579	ETV3	FCRL1
chr1	157403974	157404374	FCRL5	OR6K6
chr1	157566485	157566885	FCRL5	OR6P1
chr1	157595364	157595764	FCRL4	FCRL4
chr1	157653109	157653509	FCRL3	FCRL3
chr1	157771625	157772025	FCRL2	FCRL2
chr1	157782922	157783322	FCRL2	FCRL2
chr1	158055829	158056229	KIRREL	KIRREL
chr1	158087336	158087736	LINC01704	OR6P1
[truncated: 31,230 more rows]
