# Supplementary material for: Identification and interrogation of the gene regulatory network of CEBPA-double mutant acute myeloid leukemia
Source: Leukemia. 2022 Nov 4;37(1):102–12. doi: 10.1038/s41375-022-01744-5 (PMC9883165; doi:10.1038/s41375-022-01744-5)
Supplement: Supplementary file 3 — Supplementary Dataset 2 [file 41375_2022_1744_MOESM3_ESM.xlsx]

## Sheet: GO terms - UpRegulated
Significantly enriched GO terms for genes that are Up-Regulated and have a CEBPAx2 specific interaction
ID	Term	No of genes	p.value	adj. p.value	Genes
GO:0010155	regulation of proton transport	3	1.80776e-05	5.42328e-05	PPIF, TESC, TMSB4X
GO:0032272	negative regulation of protein polymerization	3	0.000840471	0.00126071	CAPG, TMSB4X, VDAC2
GO:0042274	ribosomal small subunit biogenesis	3	0.00113668	0.00113668	NPM1, RPS21, RPS24

## Sheet: GO terms - DownRegulated
Significantly enriched GO terms for genes that are Down-Regulated and have a CEBPAx2 specific interaction
ID	Term	No of genes	p.value	adj. p.value	Genes
GO:0002062	chondrocyte differentiation	5	0.000682828	0.00382384	MAF, RUNX1, SERPINH1, SMAD3, TRPS1
GO:0007368	determination of left/right symmetry	5	0.00167825	0.00522121	MICAL2, PCSK5, RFX3, SMAD3, VANGL2
GO:0045638	negative regulation of myeloid cell differentiation	5	0.000320581	0.00897626	FBN1, MEIS1, RUNX1, TJP2, TMEM178A
GO:0061515	myeloid cell development	4	0.00115142	0.00460567	FBN1, MEIS1, TJP2, TSPAN2
GO:0030500	regulation of bone mineralization	4	0.00136267	0.00476933	ANKH, BMP2K, SLC8A1, SMAD3
GO:1902106	negative regulation of leukocyte differentiation	4	0.00460402	0.00716181	FBN1, RUNX1, TJP2, TMEM178A
GO:0043506	regulation of JUN kinase activity	4	0.00350203	0.00653712	DTNBP1, TIAM1, TNIK, VANGL2
GO:0002762	negative regulation of myeloid leukocyte differentiation	4	0.000494066	0.00461128	FBN1, RUNX1, TJP2, TMEM178A
GO:0003044	regulation of systemic arterial blood pressure mediated by a chemical signal	4	0.000531502	0.00372052	ADRB1, ECE1, PCSK5, TPM1
GO:0072384	organelle transport along microtubule	4	0.00205577	0.00523287	ARHGAP21, DTNBP1, RASGRP1, SUN1
GO:0070167	regulation of biomineral tissue development	4	0.0023688	0.0055272	ANKH, BMP2K, SLC8A1, SMAD3
GO:0010717	regulation of epithelial to mesenchymal transition	4	0.00259481	0.00558883	PHLDB1, SMAD3, TCF7L2, TIAM1
GO:0048640	negative regulation of developmental growth	4	0.00336092	0.00672185	ADRB1, BCL11A, MEIS1, SEMA4F
GO:0045671	negative regulation of osteoclast differentiation	3	0.000990726	0.00462339	FBN1, TJP2, TMEM178A
GO:0045824	negative regulation of innate immune response	3	0.0055976	0.00824909	SERPINB9, SERPING1, TYRO3
GO:0001779	natural killer cell differentiation	3	0.000416981	0.00583773	IL15, RASGRP1, TYRO3
GO:0098751	bone cell development	3	0.00175473	0.00491324	FBN1, MEIS1, TJP2
GO:0032330	regulation of chondrocyte differentiation	3	0.00444846	0.00732687	MAF, SMAD3, TRPS1
GO:0045010	actin nucleation	3	0.0055976	0.00824909	ACTR3C, IQGAP2, SPIRE1
GO:0010718	positive regulation of epithelial to mesenchymal transition	3	0.00368957	0.00645675	SMAD3, TCF7L2, TIAM1
GO:0008347	glial cell migration	3	0.0055976	0.00824909	SUN1, TIAM1, VCAN
GO:0002448	mast cell mediated immunity	3	0.00591006	0.00827408	RASGRP1, SERPINB9, SLC7A8

## Sheet: RNA-Seq of CEBPA specific genes
RNA-Seq analysis of genes associated with a DHS that has a CEBPAx2 specific Hi-C interaction
ensembl geneID	Gene symbol	CEBPAx2 avg log2CPM	CD34pos avg log2CPM	log2FC	P.Value	Adj.P.Value
ENSG00000172995	ARPP21	5.45857	-3.29278	8.7226	0.0234603	0.106378
ENSG00000125869	LAMP5	3.29735	-2.5003	6.24651	0.328332	0.555792
ENSG00000101665	SMAD7	5.16169	0.142401	4.98476	0.105477	0.277061
ENSG00000143195	ILDR2	5.40079	0.715623	4.61629	0.00058781	0.00816105
ENSG00000170893	TRH	7.36288	2.83281	4.5484	0.0381772	0.14516
ENSG00000099998	GGT5	4.11153	-0.546855	4.5378	0.0949076	0.258595
ENSG00000196092	PAX5	1.46005	-3.29278	4.53096	0.211704	0.428128
ENSG00000152270	PDE3B	7.43546	2.94217	4.52356	3.01515e-06	0.000124773
ENSG00000245848	CEBPA	9.4774	5.03362	4.44821	3.56014e-07	2.11737e-05
ENSG00000132329	RAMP1	4.34098	-0.140891	4.36551	0.191818	0.403284
ENSG00000153283	CD96	8.74217	4.35923	4.32206	0.00167414	0.0176481
ENSG00000145428	RNF175	0.934348	-3.29278	4.32131	0.104286	0.275177
ENSG00000138650	PCDH10	0.529636	-3.29278	4.204	0.179905	0.388783
ENSG00000156298	TSPAN7	3.6201	-0.402101	4.12544	0.150041	0.347395
ENSG00000146166	LGSN	3.29329	-0.770584	4.07949	0.187353	0.397558
ENSG00000182247	UBE2E2	5.05272	1.00158	4.06544	0.0138409	0.0745196
ENSG00000105251	SHD	4.58223	0.704396	3.95902	0.0415513	0.153428
ENSG00000133454	MYO18B	4.95765	0.982592	3.91425	0.548315	0.741585
ENSG00000122224	LY9	4.17673	0.287154	3.85401	0.00735606	0.0485947
ENSG00000162496	DHRS3	5.04368	1.35107	3.71335	0.327872	0.555282
ENSG00000186265	BTLA	1.1933	-2.13182	3.64471	0.266987	0.493133
ENSG00000115523	GNLY	1.65545	-1.33934	3.35835	0.182639	0.391906
ENSG00000034053	APBA2	4.42568	1.16516	3.31606	0.0176748	0.0880436
ENSG00000099250	NRP1	0.210787	-3.29278	3.29068	0.205614	0.420805
ENSG00000108018	SORCS1	2.98903	-0.178372	3.14271	0.0402436	0.149984
ENSG00000104313	EYA1	-0.248478	-3.29278	3.13256	0.274453	0.501664
ENSG00000121101	TEX14	1.4242	-1.8891	3.0218	0.18373	0.39306
ENSG00000066735	KIF26A	1.07616	-2.13182	2.91895	0.49808	0.702897
ENSG00000128274	A4GALT	-0.525175	-3.29278	2.86438	0.230113	0.450145
ENSG00000168671	UGT3A2	1.55674	-1.09662	2.84392	0.229047	0.449688
ENSG00000221869	CEBPD	4.54309	1.54431	2.80832	0.164045	0.368327
ENSG00000116824	CD2	0.149078	-2.5003	2.79879	0.0867901	0.243587
ENSG00000271503	CCL5	5.00723	2.21388	2.78501	0.0693479	0.211989
ENSG00000177398	UMODL1	5.81963	3.04663	2.78056	0.0878784	0.245887
ENSG00000166106	ADAMTS15	-0.665205	-3.29278	2.7648	0.159248	0.361688
ENSG00000173890	GPR160	4.12874	1.35338	2.7346	0.0276543	0.118343
ENSG00000198829	SUCNR1	7.32047	4.60945	2.6802	0.0150655	0.0788432
ENSG00000143194	MAEL	0.615388	-2.13182	2.63923	0.180109	0.388834
ENSG00000141469	SLC14A1	4.79451	2.22839	2.62947	0.0108333	0.0633626
ENSG00000157873	TNFRSF14	6.81175	4.21669	2.62703	2.09912e-05	0.000604536
ENSG00000196371	FUT4	8.06475	5.46493	2.60077	7.52659e-06	0.000261529
ENSG00000144407	PTH2R	3.95088	1.23078	2.58534	0.394257	0.618344
ENSG00000145794	MEGF10	1.47972	-1.33934	2.58101	0.0724357	0.217886
ENSG00000169575	VPREB1	1.59695	-0.402101	2.48746	0.369347	0.59662
ENSG00000164741	DLC1	7.58549	5.09948	2.48349	0.00468524	0.035555
ENSG00000184005	ST6GALNAC3	1.5914	-0.72814	2.46132	0.151312	0.3495
ENSG00000163993	S100P	-0.699242	-3.29278	2.45267	0.189463	0.400175
ENSG00000274736	CCL23	2.07118	-0.281597	2.40926	0.0441119	0.159745
ENSG00000091129	NRCAM	-0.905974	-3.29278	2.40211	0.290698	0.518938
ENSG00000124334	IL9R	2.04444	-0.546855	2.39821	0.142443	0.335436
ENSG00000125384	PTGER2	6.82415	4.41731	2.39525	7.87236e-05	0.00170617
ENSG00000088992	TESC	5.94145	3.54194	2.38358	0.0039939	0.0320648
ENSG00000163235	TGFA	0.297192	-2.13182	2.3539	0.231155	0.451263
ENSG00000171766	GATM	4.66706	2.75935	2.31016	0.369593	0.596821
ENSG00000065809	FAM107B	6.29301	4.06039	2.24835	8.03488e-05	0.00172676
ENSG00000164690	SHH	-1.03258	-3.29278	2.2105	0.148491	0.345212
ENSG00000143507	DUSP10	8.35794	6.19216	2.17307	0.0061364	0.0428361
ENSG00000124614	RPS10	6.47469	4.5262	2.10862	0.219508	0.438502
ENSG00000170340	B3GNT2	8.24439	6.17964	2.07178	0.000118472	0.00237295
ENSG00000067141	NEO1	-0.402237	-2.5003	2.01747	0.248385	0.472494
ENSG00000128322	IGLL1	7.55304	5.55423	2.00561	0.116344	0.295941
ENSG00000133101	CCNA1	3.5108	1.46211	1.95022	0.379003	0.603902
ENSG00000100906	NFKBIA	9.38518	7.46631	1.94971	0.0283249	0.120256
ENSG00000155966	AFF2	5.11237	3.20625	1.91956	0.193375	0.405692
ENSG00000157404	KIT	8.72506	6.81345	1.91792	0.0127834	0.0707317
ENSG00000179119	SPTY2D1	7.02165	5.10291	1.91658	0.00671062	0.0454977
ENSG00000081320	STK17B	8.6898	6.79763	1.89381	0.00270191	0.0243305
ENSG00000171867	PRNP	6.53577	4.65174	1.881	0.0106701	0.0626729
ENSG00000116774	OLFML3	-0.576318	-2.5003	1.87054	0.240656	0.463165
ENSG00000171522	PTGER4	8.86008	7.03788	1.82154	0.0340002	0.135271
ENSG00000121966	CXCR4	7.00142	5.14636	1.81742	0.104034	0.274737
ENSG00000101888	NXT2	5.80786	4.00906	1.80231	0.0388696	0.14651
ENSG00000112149	CD83	4.6549	2.61391	1.78879	0.413012	0.634681
ENSG00000134049	IER3IP1	5.1395	3.38935	1.78184	0.0146231	0.077491
ENSG00000186469	GNG2	6.34281	4.56848	1.75715	0.0110778	0.0642703
ENSG00000019991	HGF	7.67592	5.9203	1.73805	0.0629188	0.199046
ENSG00000205542	TMSB4X	10.4235	8.68715	1.73237	0.000270957	0.00457755
ENSG00000185262	UBALD2	5.235	3.45708	1.72413	0.0421087	0.154814
ENSG00000165168	CYBB	5.83719	3.95455	1.72021	0.366965	0.594575
ENSG00000186222	BLOC1S4	3.78652	2.09338	1.71267	0.0351485	0.137866
ENSG00000134061	CD180	4.88361	3.20748	1.69675	0.254894	0.479665
ENSG00000175445	LPL	-1.40681	-3.29278	1.69004	0.422523	0.642614
ENSG00000168779	SHOX2	-1.50602	-3.29278	1.68918	0.362895	0.590901
ENSG00000162078	ZG16B	3.20331	1.39365	1.68671	0.0432734	0.157871
ENSG00000140691	ARMC5	6.26808	4.61061	1.67651	0.0151513	0.079108
ENSG00000021762	OSBPL5	6.32028	4.64877	1.67003	0.00610534	0.042684
ENSG00000106484	MEST	8.55397	6.88675	1.66303	0.0104893	0.0620097
ENSG00000143878	RHOB	6.9399	5.23785	1.64653	0.0619361	0.197525
ENSG00000107249	GLIS3	0.585153	-1.16882	1.64533	0.3731	0.599275
ENSG00000187855	ASCL4	-1.92428	-3.29278	1.63657	0.34729	0.574379
ENSG00000162849	KIF26B	2.49514	0.721172	1.60335	0.495612	0.700341
ENSG00000152382	TADA1	5.60358	4.00348	1.58401	0.00686314	0.0462376
ENSG00000100092	SH3BP1	3.85726	2.31103	1.58303	0.00811529	0.0517041
ENSG00000162783	IER5	6.10244	4.47984	1.57748	0.128751	0.315331
ENSG00000152256	PDK1	6.97083	5.40404	1.56714	0.0363585	0.140947
ENSG00000110076	NRXN2	3.38736	1.77507	1.55398	0.452486	0.666046
ENSG00000108179	PPIF	6.66052	5.11146	1.54531	0.00358842	0.0297183
ENSG00000151948	GLT1D1	0.240338	-1.33934	1.52927	0.385408	0.609852
ENSG00000175213	ZNF408	4.18611	2.63094	1.52548	0.0722065	0.217572
ENSG00000183060	LYSMD4	3.77252	2.34499	1.51902	0.0670671	0.207805
ENSG00000119318	RAD23B	8.02193	6.52899	1.49601	6.81394e-05	0.00153668
ENSG00000147010	SH3KBP1	7.21325	5.73021	1.48256	2.46658e-05	0.000690156
ENSG00000158113	LRRC43	0.999295	-0.65008	1.4786	0.196795	0.410108
ENSG00000184281	TSSC4	5.13506	3.70665	1.47237	0.0171729	0.0863849
ENSG00000156467	UQCRB	8.27134	6.8013	1.46637	2.6962e-05	0.000740558
ENSG00000077984	CST7	4.99398	3.38427	1.45873	0.237761	0.460017
ENSG00000057657	PRDM1	2.43483	0.784628	1.44443	0.198551	0.412691
ENSG00000156471	PTDSS1	8.37923	6.95383	1.42407	0.000132946	0.00260334
ENSG00000159200	RCAN1	3.70954	2.28304	1.41833	0.436232	0.653272
ENSG00000187474	FPR3	-1.87194	-3.29278	1.41037	0.452915	0.666328
ENSG00000196781	TLE1	0.744854	-0.546855	1.39848	0.389106	0.613133
ENSG00000165312	OTUD1	5.41833	3.91109	1.39353	0.153826	0.353517
ENSG00000128271	ADORA2A	0.201048	-1.33934	1.39211	0.2593	0.484111
ENSG00000035664	DAPK2	1.47304	0.297173	1.38867	0.257794	0.483061
ENSG00000042493	CAPG	7.15684	5.75398	1.38567	0.00530597	0.0388132
ENSG00000116574	RHOU	2.05175	0.480666	1.3839	0.317858	0.547173
ENSG00000156869	FRRS1	4.78729	3.39017	1.38145	0.0400282	0.149268
ENSG00000162639	HENMT1	6.81534	5.44454	1.37969	0.00733114	0.0484849
ENSG00000088970	KIZ	6.12712	4.74776	1.37193	0.0182594	0.0900438
ENSG00000136732	GYPC	8.0722	6.71092	1.37023	0.0371092	0.142326
ENSG00000075240	GRAMD4	7.49957	6.13602	1.36408	0.0010056	0.0122696
ENSG00000176749	CDK5R1	-0.1672	-1.44256	1.36348	0.214312	0.431696
ENSG00000189319	FAM53B	6.11513	4.77782	1.35953	0.000397572	0.0061696
ENSG00000030110	BAK1	5.25197	3.89654	1.35912	0.00667688	0.045377
ENSG00000007255	TRAPPC6A	4.88788	3.53961	1.35538	0.0232207	0.105629
ENSG00000198833	UBE2J1	8.0546	6.71923	1.34175	0.00415705	0.032853
ENSG00000169926	KLF13	7.87918	6.54105	1.33981	0.0166502	0.0847115
ENSG00000198355	PIM3	5.2863	3.89341	1.32294	0.285291	0.512867
ENSG00000132661	NXT1	4.87132	3.51013	1.32168	0.0256706	0.113464
ENSG00000128573	FOXP2	-0.979087	-2.5003	1.32114	0.591773	0.773671
ENSG00000072571	HMMR	3.93359	2.56327	1.30978	0.339986	0.567427
ENSG00000203760	CENPW	3.42585	2.04828	1.29833	0.133533	0.321407
ENSG00000089818	NECAP1	6.348	5.04939	1.29602	0.0306339	0.126293
ENSG00000145494	NDUFS6	4.52751	3.24604	1.29076	0.00120208	0.0139863
ENSG00000137265	IRF4	-0.940437	-2.13182	1.28371	0.556267	0.747869
ENSG00000152413	HOMER1	-0.0659035	-1.33934	1.28314	0.527796	0.726118
ENSG00000101336	HCK	6.41589	5.08835	1.28062	0.202208	0.417037
ENSG00000171858	RPS21	8.6984	7.41662	1.28024	0.00144875	0.0158606
ENSG00000171222	SCAND1	4.75366	3.47504	1.27488	0.218553	0.437209
ENSG00000140743	CDR2	4.53557	3.25976	1.26699	0.0188792	0.0920226
ENSG00000176533	GNG7	4.52202	3.33126	1.26546	0.0710687	0.215651
ENSG00000140263	SORD	5.90161	4.61797	1.26	0.0126751	0.070307
ENSG00000138670	RASGEF1B	6.34821	5.09103	1.24966	0.168253	0.37397
ENSG00000204899	MZT1	4.77752	3.55304	1.24857	0.0332505	0.13332
ENSG00000112245	PTP4A1	1.07299	-0.281597	1.24267	0.267952	0.494104
ENSG00000133874	RNF122	3.9498	2.72959	1.24228	0.170621	0.377261
ENSG00000149294	NCAM1	1.08679	-1.16882	1.23233	0.792882	0.898583
ENSG00000117984	CTSD	6.12393	4.89683	1.2306	0.0119726	0.067621
ENSG00000166189	HPS6	4.95313	3.75841	1.22061	0.00548487	0.039535
ENSG00000198879	SFMBT2	6.02911	4.77678	1.21598	0.0428621	0.156907
ENSG00000123091	RNF11	6.75374	5.53077	1.21398	0.0511784	0.174931
ENSG00000082515	MRPL22	4.43646	3.21623	1.20901	0.00555479	0.0398816
ENSG00000125753	VASP	6.91272	5.707	1.20651	0.00111076	0.0131219
ENSG00000127528	KLF2	4.74936	3.46143	1.20432	0.355702	0.584037
ENSG00000165480	SKA3	4.60636	3.30483	1.19602	0.0961284	0.260698
ENSG00000138326	RPS24	11.4644	10.266	1.19581	0.00187634	0.0191129
ENSG00000177485	ZBTB33	7.0174	5.82867	1.19292	0.00131065	0.0147639
ENSG00000102575	ACP5	3.14886	2.03677	1.18103	0.252359	0.47693
ENSG00000165997	ARL5B	7.08362	5.92646	1.17048	0.0644658	0.202322
ENSG00000008018	PSMB1	7.31827	6.15202	1.16918	0.000776287	0.0101809
ENSG00000163874	ZC3H12A	4.21222	2.86153	1.16778	0.359552	0.587551
ENSG00000110987	BCL7A	5.68141	4.55761	1.15873	0.0412544	0.152595
ENSG00000170142	UBE2E1	7.62196	6.4683	1.15523	0.000134851	0.00262857
ENSG00000072274	TFRC	9.45018	8.29376	1.15484	0.000554582	0.00780996
ENSG00000107438	PDLIM1	6.61567	5.46558	1.15015	0.0303898	0.125515
ENSG00000147394	ZNF185	6.65373	5.47645	1.14299	0.120861	0.302909
ENSG00000165637	VDAC2	7.42593	6.29347	1.13646	0.000173338	0.00321694
ENSG00000160908	ZNF394	6.97611	5.83204	1.131	0.0312506	0.128219
ENSG00000122035	RASL11A	0.653421	-0.546855	1.12949	0.543591	0.737945
ENSG00000118418	HMGN3	7.36899	6.24373	1.1272	0.00152397	0.0164586
ENSG00000167552	TUBA1A	8.21553	7.08529	1.12628	0.0144218	0.0768239
ENSG00000137818	RPLP1	10.0878	8.95885	1.12185	0.0342672	0.135826
ENSG00000164104	HMGB2	8.36974	7.25731	1.1208	0.0144565	0.0769267
ENSG00000171791	BCL2	7.17994	6.07491	1.11688	0.0382373	0.145302
ENSG00000172059	KLF11	4.94125	3.81396	1.11647	0.307669	0.535771
ENSG00000178449	COX14	4.33704	3.21362	1.11477	0.0125958	0.0700127
ENSG00000134256	CD101	-0.47338	-1.8891	1.10898	0.556082	0.747778
ENSG00000122012	SV2C	0.0663827	-1.09662	1.10724	0.243928	0.467212
ENSG00000007264	MATK	6.01047	4.94595	1.10313	0.0513698	0.175329
ENSG00000178307	TMEM11	4.75734	3.65344	1.10304	0.00915914	0.0561716
ENSG00000113387	SUB1	8.41482	7.31824	1.1009	0.00100008	0.0122256
ENSG00000135604	STX11	4.81	3.62381	1.10021	0.29113	0.519347
ENSG00000127184	COX7C	7.99603	6.90073	1.09485	0.00153458	0.0165313
ENSG00000139370	SLC15A4	5.74563	4.65022	1.09034	0.0143607	0.0767043
ENSG00000084070	SMAP2	6.89252	5.79801	1.08808	0.0525465	0.177133
ENSG00000150459	SAP18	7.60798	6.53059	1.07945	0.00460566	0.0351388
ENSG00000025156	HSF2	5.75046	4.63765	1.07409	0.155125	0.355475
ENSG00000008394	MGST1	5.91444	4.87078	1.05771	0.215304	0.433091
ENSG00000153574	RPIA	5.06247	4.02912	1.05264	0.00242357	0.0227968
ENSG00000140612	SEC11A	7.08793	6.0391	1.04957	0.00145508	0.0159163
ENSG00000163956	LRPAP1	6.76282	5.71328	1.04154	0.0198177	0.0948032
ENSG00000132963	POMP	5.64577	4.62811	1.04002	0.00153457	0.0165313
ENSG00000118515	SGK1	3.46265	2.12089	1.03888	0.422366	0.642614
ENSG00000122862	SRGN	8.9741	7.94687	1.03874	0.14858	0.345212
ENSG00000131873	CHSY1	7.52288	6.4785	1.03673	0.0336334	0.134271
ENSG00000111696	NT5DC3	4.97328	3.79877	1.03659	0.403126	0.626415
ENSG00000175489	LRRC25	2.58694	1.52462	1.02925	0.504274	0.7076
ENSG00000163131	CTSS	8.04206	7.01306	1.02771	0.00688711	0.0463747
ENSG00000185432	METTL7A	7.63071	6.59685	1.02689	0.031863	0.129838
ENSG00000181163	NPM1	10.6995	9.67462	1.02289	0.00130623	0.0147639
ENSG00000134419	RPS15A	9.68091	8.65665	1.02118	0.00883274	0.0547949
ENSG00000023734	STRAP	6.92418	5.91237	1.01799	0.00197858	0.0198277
ENSG00000198492	YTHDF2	7.45181	6.44652	1.01152	0.00311649	0.026884
ENSG00000101474	APMAP	6.62026	5.60063	1.01047	0.00948284	0.0576043
ENSG00000105355	PLIN3	6.87178	5.87736	1.00526	0.0345126	0.136249
ENSG00000135632	SMYD5	5.1551	4.15692	0.994505	0.0263434	0.115093
ENSG00000151012	SLC7A11	1.92572	0.81922	0.987773	0.478912	0.688383
ENSG00000103126	AXIN1	6.52454	5.54249	0.985386	0.00577986	0.0409684
ENSG00000165502	RPL36AL	7.58868	6.60248	0.984177	0.00424831	0.0333475
ENSG00000177426	TGIF1	5.50829	4.54612	0.977188	0.0588883	0.191167
ENSG00000180329	CCDC43	5.49236	4.5409	0.976491	0.0122648	0.0688155
ENSG00000132646	PCNA	7.19323	6.22075	0.972335	0.0927134	0.254569
ENSG00000114391	RPL24	9.84931	8.87819	0.96704	0.00613715	0.0428361
ENSG00000169860	P2RY1	6.1628	5.22744	0.964187	0.0218956	0.101589
ENSG00000137642	SORL1	10.5656	9.61034	0.961322	0.00397607	0.0320164
ENSG00000102241	HTATSF1	6.89665	5.94775	0.961121	0.00229171	0.0219835
ENSG00000049656	CLPTM1L	6.4217	5.47011	0.957409	0.00776873	0.0503746
ENSG00000143373	ZNF687	6.31431	5.36415	0.956611	0.0320809	0.130352
ENSG00000196684	HSH2D	9.11749	8.16304	0.954689	0.0732665	0.219423
ENSG00000111615	KRR1	7.48612	6.54	0.952226	0.0151229	0.0790262
ENSG00000144659	SLC25A38	6.01462	5.0742	0.949057	0.0537696	0.179988
ENSG00000145337	PYURF	6.38881	5.44622	0.947609	0.00307891	0.0266915
ENSG00000131724	IL13RA1	3.16526	2.02598	0.947375	0.668843	0.82196
ENSG00000104980	TIMM44	5.04722	4.11639	0.946368	0.013755	0.0743009
ENSG00000173011	TADA2B	3.29856	2.43411	0.943638	0.293722	0.52186
ENSG00000141384	TAF4B	6.24062	5.29668	0.940455	0.0136693	0.0739382
ENSG00000102007	PLP2	6.98788	6.05524	0.932221	0.0295433	0.123575
ENSG00000196083	IL1RAP	6.88471	5.95196	0.926861	0.360869	0.5885
ENSG00000133265	HSPBP1	4.18502	3.24337	0.924338	0.0985749	0.265374
ENSG00000064703	DDX20	5.82645	4.90404	0.923392	0.0149172	0.0782712
ENSG00000074706	IPCEF1	0.366561	-0.456569	0.920027	0.684769	0.831938
ENSG00000068724	TTC7A	7.27056	6.352	0.919753	0.0156135	0.0806448
ENSG00000145365	TIFA	4.97719	4.03708	0.916964	0.166194	0.370877
ENSG00000114353	GNAI2	8.38914	7.47799	0.913904	0.00287201	0.0254148
ENSG00000116254	CHD5	1.76848	0.633093	0.911037	0.566527	0.7551
ENSG00000090013	BLVRB	4.84266	3.94809	0.904388	0.258741	0.483631
ENSG00000211455	STK38L	6.67909	5.79217	0.903064	0.018501	0.0908793
ENSG00000106829	TLE4	7.4602	6.55919	0.897748	0.249565	0.473681
ENSG00000107719	PALD1	4.59355	3.68336	0.895354	0.394975	0.6188
ENSG00000173726	TOMM20	8.14132	7.25041	0.89491	0.0112895	0.0649973
ENSG00000133872	SARAF	8.51179	7.61476	0.891583	0.0088361	0.0547949
ENSG00000137825	ITPKA	1.63274	0.874914	0.890313	0.445437	0.659542
ENSG00000121933	TMIGD3	0.252836	-0.546855	0.886364	0.345898	0.573169
ENSG00000113269	RNF130	8.15853	7.27364	0.88623	0.013926	0.0748352
ENSG00000129675	ARHGEF6	9.46289	8.58926	0.886099	0.019756	0.0947477
ENSG00000026508	CD44	9.98057	9.10873	0.884894	0.0254334	0.112805
ENSG00000205937	RNPS1	7.36857	6.48969	0.882605	0.0110223	0.0640649
ENSG00000070081	NUCB2	9.08704	8.20971	0.879998	0.0187891	0.0917561
ENSG00000124126	PREX1	8.26452	7.38593	0.877293	0.030057	0.124785
ENSG00000121064	SCPEP1	4.12878	3.09739	0.877223	0.464341	0.676641
ENSG00000134308	YWHAQ	8.46014	7.5898	0.874371	0.00308126	0.0266938
ENSG00000169635	HIC2	4.86267	4.02437	0.871677	0.0285408	0.120765
ENSG00000151287	TEX30	4.86547	4.12497	0.871388	0.216578	0.434721
ENSG00000162771	FAM71A	-2.12805	-3.29278	0.870744	0.643265	0.80681
ENSG00000198818	SFT2D1	5.29111	4.45949	0.87066	0.00914583	0.0561554
ENSG00000115896	PLCL1	1.49291	0.432824	0.866366	0.623099	0.793741
ENSG00000138757	G3BP2	7.89857	7.03574	0.865596	0.000529042	0.00755041
ENSG00000149100	EIF3M	8.38995	7.52564	0.864895	0.000485386	0.00709329
ENSG00000101608	MYL12A	7.77526	6.91002	0.860642	0.00857318	0.0536774
ENSG00000168883	USP39	6.17092	5.32491	0.852687	0.0276012	0.118276
ENSG00000253276	CCDC71L	5.11059	4.28179	0.848514	0.107462	0.280433
ENSG00000108039	XPNPEP1	7.31819	6.46976	0.8467	0.00891371	0.0551426
ENSG00000108370	RGS9	-2.38117	-3.29278	0.84626	0.648441	0.808942
ENSG00000137364	TPMT	4.80482	3.99022	0.841983	0.0123426	0.0690096
ENSG00000176407	KCMF1	6.00656	5.17879	0.841319	0.020905	0.0984574
ENSG00000107372	ZFAND5	8.51201	7.68621	0.839509	0.130187	0.317085
ENSG00000116717	GADD45A	4.35137	3.37791	0.837031	0.220515	0.439534
ENSG00000142684	ZNF593	3.66589	2.787	0.832664	0.103267	0.273356
ENSG00000221821	C6orf226	1.46071	0.480666	0.831885	0.338071	0.565456
ENSG00000124767	GLO1	6.27756	5.44125	0.828095	0.0764943	0.224858
ENSG00000165156	ZHX1	6.5987	5.77866	0.825781	0.00455348	0.0348655
ENSG00000182768	NGRN	3.76526	3.02903	0.825621	0.118208	0.298676
ENSG00000139289	PHLDA1	1.85829	0.922445	0.821618	0.614128	0.788178
ENSG00000100764	PSMC1	6.67361	5.85771	0.821173	0.0248648	0.110821
ENSG00000086061	DNAJA1	8.2335	7.41652	0.818911	0.0458228	0.163213
ENSG00000170802	FOXN2	7.45156	6.63653	0.815539	0.0272396	0.117316
ENSG00000180353	HCLS1	7.7638	6.94363	0.814996	0.0190966	0.0927767
ENSG00000187556	NANOS3	1.61103	0.794682	0.813844	0.337331	0.564728
ENSG00000068305	MEF2A	6.68946	5.87727	0.813611	0.0098755	0.0592659
ENSG00000161179	YDJC	4.77635	3.96047	0.811458	0.153276	0.352572
ENSG00000247626	MARS2	4.32545	3.62024	0.809784	0.11564	0.294796
ENSG00000119787	ATL2	6.62699	5.8166	0.808935	0.0108364	0.0633626
ENSG00000171970	ZNF57	2.68905	2.13348	0.806373	0.29216	0.520313
ENSG00000002586	CD99	8.38646	7.57673	0.805981	0.0791983	0.229275
ENSG00000065882	TBC1D1	7.51027	6.70588	0.805914	0.0207213	0.0978445
ENSG00000180616	SSTR2	-2.35439	-3.29278	0.805391	0.623545	0.794098
ENSG00000188529	SRSF10	8.72013	7.9197	0.804753	0.0109423	0.063746
ENSG00000166016	ABTB2	2.78158	1.94255	0.803839	0.48304	0.691208
ENSG00000105127	AKAP8	6.34607	5.55643	0.799167	0.032434	0.13112
ENSG00000151136	BTBD11	5.91362	5.11731	0.797626	0.12471	0.309043
ENSG00000071205	ARHGAP10	5.61109	4.73985	0.797416	0.198481	0.412613
ENSG00000102580	DNAJC3	7.02249	6.23639	0.792095	0.0265343	0.115642
ENSG00000184923	NUTM2A	-1.7749	-2.5003	0.790421	0.564046	0.753357
ENSG00000141873	SLC39A3	5.82173	5.08362	0.790012	0.154085	0.353987
ENSG00000136738	STAM	7.10002	6.31533	0.789019	0.260114	0.484999
ENSG00000182670	TTC3	9.26629	8.48272	0.787052	0.00109769	0.0130448
ENSG00000104691	UBXN8	3.09588	2.36281	0.786585	0.306986	0.535092
ENSG00000048405	ZNF800	7.09216	6.3051	0.785923	0.121363	0.303811
ENSG00000153147	SMARCA5	8.41585	7.6397	0.784352	0.0155924	0.0806448
ENSG00000141759	TXNL4A	5.83971	5.0561	0.784016	0.00366629	0.0301097
ENSG00000228716	DHFR	5.89162	5.09315	0.782841	0.127537	0.313317
ENSG00000187109	NAP1L1	9.72841	8.94922	0.778427	0.0112085	0.0646768
ENSG00000130305	NSUN5	4.63434	3.90032	0.777827	0.111582	0.288118
ENSG00000164587	RPS14	10.7579	9.97533	0.77728	0.0291917	0.122676
ENSG00000119900	OGFRL1	7.28634	6.50894	0.776861	0.0408721	0.151663
ENSG00000117118	SDHB	5.76754	4.99383	0.770916	0.00646747	0.0444143
ENSG00000108604	SMARCD2	7.34689	6.57488	0.770377	0.0091477	0.0561554
ENSG00000084463	WBP11	7.1071	6.34132	0.768955	0.0444106	0.160327
ENSG00000155304	HSPA13	5.74394	5.01141	0.766843	0.0421627	0.154968
ENSG00000114767	RRP9	4.38684	3.61895	0.764061	0.119975	0.301518
ENSG00000163605	PPP4R2	7.26516	6.50579	0.763206	0.0098815	0.0592659
ENSG00000109606	DHX15	8.85762	8.10009	0.762953	0.0942867	0.257451
ENSG00000108854	SMURF2	6.46373	5.69732	0.759995	0.00547119	0.0394855
ENSG00000112335	SNX3	7.12684	6.3667	0.759061	0.00314241	0.0270222
ENSG00000135269	TES	7.34143	6.58534	0.758436	0.122702	0.306058
ENSG00000174840	PDE12	6.07512	5.33524	0.751494	0.0238481	0.107641
ENSG00000068028	RASSF1	7.61552	6.8664	0.748595	0.0928348	0.254823
ENSG00000265972	TXNIP	10.0793	9.32841	0.747228	0.125674	0.310291
ENSG00000170017	ALCAM	7.44768	6.69958	0.746845	0.321027	0.549649
ENSG00000100033	PRODH	3.14084	2.3611	0.743124	0.662221	0.817676
ENSG00000205755	CRLF2	2.68094	2.27667	0.742047	0.511724	0.713101
ENSG00000147403	RPL10	11.253	10.5185	0.738018	0.0715796	0.216074
ENSG00000154839	SKA1	2.77871	1.94559	0.737194	0.246835	0.470384
ENSG00000198121	LPAR1	0.416288	-0.402101	0.735858	0.710883	0.848686
ENSG00000205726	ITSN1	3.94778	3.25976	0.735224	0.435446	0.65318
ENSG00000183648	NDUFB1	5.4124	4.72778	0.735143	0.139564	0.331341
ENSG00000213626	LBH	4.01999	3.27675	0.734516	0.210455	0.426659
ENSG00000105656	ELL	4.74683	4.01132	0.734257	0.175862	0.383584
ENSG00000125037	EMC3	5.79643	5.05734	0.730041	0.0231377	0.105477
ENSG00000213614	HEXA	7.29277	6.56171	0.729205	0.00504543	0.0374657
ENSG00000154642	C21orf91	6.99754	6.27529	0.727121	0.254762	0.479559
ENSG00000119446	RBM18	5.63197	4.90553	0.72708	0.0599509	0.193976
ENSG00000103489	XYLT1	7.57124	6.85094	0.724299	0.0281339	0.119717
ENSG00000165917	RAPSN	-0.365298	-1.09662	0.723784	0.572517	0.760535
ENSG00000125430	HS3ST3B1	2.93096	2.09338	0.723474	0.370965	0.59792
ENSG00000130066	SAT1	8.18604	7.479	0.71644	0.351102	0.579054
ENSG00000101132	PFDN4	5.21989	4.49418	0.714589	0.0715268	0.216016
ENSG00000165006	UBAP1	5.96447	5.23032	0.7145	0.257754	0.483061
ENSG00000147905	ZCCHC7	6.45012	5.73187	0.712105	0.0112016	0.0646656
ENSG00000020633	RUNX3	5.6634	4.96844	0.710646	0.235051	0.45657
ENSG00000175470	PPP2R2D	5.90409	5.19183	0.709721	0.0455271	0.162704
ENSG00000166912	MTMR10	6.65614	5.92586	0.708797	0.239788	0.462121
ENSG00000102034	ELF4	6.64911	5.94307	0.706493	0.090273	0.249914
ENSG00000117500	TMED5	6.95986	6.2458	0.70537	0.0588487	0.191155
ENSG00000111142	METAP2	6.96232	6.26371	0.704226	0.00295836	0.0259455
ENSG00000072736	NFATC3	7.42906	6.72562	0.703784	0.00818137	0.0519956
ENSG00000167721	TSR1	6.59166	5.90454	0.703286	0.0123193	0.0689396
ENSG00000147677	EIF3H	8.43728	7.73574	0.701627	0.015351	0.0797617
ENSG00000109971	HSPA8	10.3825	9.68695	0.695797	0.0667153	0.207256
ENSG00000147138	GPR174	6.93521	6.23608	0.694517	0.140092	0.332041
ENSG00000152484	USP12	6.31153	5.62571	0.693161	0.0587096	0.190902
ENSG00000164924	YWHAZ	9.12963	8.43898	0.689421	0.0105432	0.0622417
ENSG00000126882	FAM78A	7.01747	6.33648	0.687082	0.0820419	0.234639
ENSG00000124193	SRSF6	8.69328	8.00077	0.686362	0.00331004	0.0281723
ENSG00000077721	UBE2A	6.24857	5.55177	0.683986	0.0205045	0.09718
ENSG00000116604	MEF2D	6.79518	6.10956	0.677931	0.113594	0.291205
ENSG00000153046	CDYL	6.05628	5.37808	0.674161	0.0740656	0.220609
ENSG00000167461	RAB8A	7.51669	6.84624	0.672031	0.00779697	0.0504299
ENSG00000164253	WDR41	6.7248	6.05701	0.671098	0.00574345	0.0408008
ENSG00000002549	LAP3	6.26023	5.58912	0.669221	0.0847661	0.239569
ENSG00000075426	FOSL2	6.77268	6.09622	0.665751	0.326536	0.554357
ENSG00000111897	SERINC1	7.68434	7.02185	0.661775	0.0620095	0.197685
ENSG00000169093	ASMTL	5.58911	4.93249	0.65724	0.0360479	0.140318
ENSG00000158545	ZC3H18	5.47468	4.84139	0.655931	0.0337905	0.134604
ENSG00000156599	ZDHHC5	6.54794	5.89848	0.65524	0.0304373	0.125671
ENSG00000269858	EGLN2	4.49193	3.8872	0.653947	0.170446	0.377028
ENSG00000172292	CERS6	7.92329	7.28041	0.644947	0.0112244	0.0646809
ENSG00000183463	URAD	0.838367	0.0643416	0.643999	0.572209	0.76027
ENSG00000179051	RCC2	8.49433	7.84859	0.641495	0.0126173	0.0700855
ENSG00000163660	CCNL1	10.1654	9.54994	0.640964	0.319274	0.548141
ENSG00000057608	GDI2	8.87166	8.23281	0.639777	0.0035602	0.029569
ENSG00000198742	SMURF1	5.60803	4.95645	0.639229	0.294678	0.522758
ENSG00000213585	VDAC1	7.17532	6.54956	0.632586	0.029802	0.124307
ENSG00000144747	TMF1	7.58586	6.95214	0.631774	0.0424614	0.155753
ENSG00000159322	ADPGK	7.72606	7.09389	0.630599	0.0177042	0.0881211
ENSG00000196850	PPTC7	6.01275	5.35452	0.630312	0.257736	0.483061
ENSG00000146457	WTAP	7.47031	6.84573	0.628538	0.0474833	0.166942
ENSG00000214717	ZBED1	6.23841	5.63332	0.621109	0.0553345	0.183211
ENSG00000167515	TRAPPC2L	4.44028	3.83003	0.616451	0.191311	0.402683
ENSG00000187531	SIRT7	4.68063	4.06828	0.616296	0.108942	0.283159
ENSG00000100644	HIF1A	8.13842	7.53431	0.613405	0.193885	0.406493
ENSG00000077684	JADE1	6.80918	6.19788	0.612995	0.100093	0.268078
ENSG00000010017	RANBP9	6.85154	6.23966	0.609385	0.120738	0.302671
ENSG00000164182	NDUFAF2	3.5659	2.89406	0.60328	0.360323	0.588242
ENSG00000167085	PHB	6.4641	5.85893	0.601849	0.0732694	0.219423
ENSG00000158604	TMED4	6.66147	6.06064	0.60049	0.0258488	0.113897
ENSG00000100994	PYGB	5.91412	5.32311	0.60047	0.0804793	0.231725
ENSG00000141026	MED9	4.25521	3.7009	0.597738	0.205048	0.420252
ENSG00000178585	CTNNBIP1	5.70207	5.10372	0.597015	0.0448683	0.161206
ENSG00000198455	ZXDB	5.2129	4.59742	0.595682	0.313173	0.541959
ENSG00000198160	MIER1	7.32195	6.72917	0.594587	0.130396	0.317278
ENSG00000085415	SEH1L	6.17142	5.58542	0.592977	0.0408963	0.151709
ENSG00000049089	COL9A2	3.52133	2.98295	0.591725	0.220148	0.439175
ENSG00000163904	SENP2	5.80808	5.23014	0.588453	0.110373	0.285929
ENSG00000100485	SOS2	7.41821	6.82966	0.586712	0.0784802	0.228022
ENSG00000109320	NFKB1	6.89004	6.3015	0.584921	0.236709	0.458555
ENSG00000162511	LAPTM5	9.02722	8.45256	0.581618	0.204131	0.419487
ENSG00000147488	ST18	3.97529	3.1793	0.581312	0.79509	0.899878
ENSG00000135801	TAF5L	5.28182	4.71661	0.580463	0.15774	0.359485
ENSG00000136045	PWP1	6.26154	5.69462	0.575914	0.0137404	0.0742599
ENSG00000113916	BCL6	3.25813	2.73095	0.573211	0.584332	0.769501
ENSG00000125870	SNRPB2	5.94924	5.4076	0.568999	0.0276492	0.118343
ENSG00000115339	GALNT3	4.49965	3.89076	0.56764	0.443433	0.659047
ENSG00000106537	TSPAN13	5.00053	4.40484	0.565436	0.165683	0.370188
ENSG00000154124	OTULIN	6.51083	5.94467	0.565014	0.150398	0.347639
ENSG00000074416	MGLL	6.93033	6.36721	0.564695	0.317989	0.547183
ENSG00000142168	SOD1	6.84277	6.2925	0.563428	0.0497193	0.171874
ENSG00000153922	CHD1	8.27575	7.72193	0.56284	0.254478	0.479306
ENSG00000129562	DAD1	6.05265	5.45868	0.55895	0.160332	0.363425
ENSG00000105339	DENND3	7.90205	7.3438	0.558697	0.0230299	0.105248
ENSG00000184564	SLITRK6	-2.42807	-3.29278	0.55795	0.758372	0.878143
ENSG00000164163	ABCE1	7.63013	7.07354	0.557231	0.0570454	0.187228
ENSG00000170345	FOS	10.1065	9.56695	0.554993	0.524014	0.723156
ENSG00000214827	MTCP1	0.597707	0.307055	0.554765	0.566529	0.7551
ENSG00000174891	RSRC1	6.28216	5.72891	0.554664	0.032037	0.130332
ENSG00000140521	POLG	7.0842	6.53299	0.552859	0.0303059	0.125312
ENSG00000101695	RNF125	6.97672	6.42649	0.551207	0.0871511	0.244333
ENSG00000124380	SNRNP27	4.77741	4.28076	0.548922	0.123743	0.307541
ENSG00000100055	CYTH4	7.16158	6.61141	0.54614	0.19793	0.4118
ENSG00000198898	CAPZA2	7.65355	7.11176	0.543576	0.0884274	0.247069
ENSG00000131051	RBM39	10.358	9.83342	0.537352	0.184427	0.393635
ENSG00000141506	PIK3R5	5.57001	5.03566	0.534878	0.12445	0.30875
ENSG00000164244	PRRC1	6.73388	6.20538	0.533754	0.132266	0.319653
ENSG00000197170	PSMD12	6.12916	5.59234	0.526337	0.127743	0.313521
ENSG00000156113	KCNMA1	-2.57483	-3.29278	0.522833	0.829422	0.916903
ENSG00000120742	SERP1	8.0465	7.52872	0.5203	0.0689542	0.211089
ENSG00000099797	TECR	4.86477	4.36499	0.519944	0.164549	0.368576
ENSG00000116062	MSH6	7.38872	6.87145	0.519555	0.17606	0.38371
ENSG00000131508	UBE2D2	6.55234	6.03492	0.519301	0.0143767	0.0767258
ENSG00000103415	HMOX2	4.91	4.42132	0.519098	0.288021	0.516539
ENSG00000117010	ZNF684	2.90025	2.40579	0.517664	0.259186	0.483968
ENSG00000100567	PSMA3	6.33512	5.82845	0.517276	0.0554696	0.183421
ENSG00000156052	GNAQ	8.2936	7.77449	0.513973	0.176116	0.38371
ENSG00000136827	TOR1A	5.89149	5.37857	0.513924	0.0491232	0.170504
ENSG00000177889	UBE2N	6.64488	6.13361	0.513861	0.0255776	0.113181
ENSG00000177084	POLE	7.69064	7.1784	0.513618	0.255258	0.480068
ENSG00000176915	ANKLE2	7.73732	7.22641	0.511725	0.0491434	0.170528
ENSG00000138381	ASNSD1	4.81692	4.39357	0.511018	0.125443	0.310137
ENSG00000071575	TRIB2	2.80525	2.85035	0.508202	0.775369	0.888205
ENSG00000148688	RPP30	5.41998	4.93093	0.507572	0.1175	0.298015
ENSG00000166133	RPUSD2	3.24441	2.90592	0.50718	0.347045	0.574157
ENSG00000106462	EZH2	6.38474	5.87005	0.506623	0.259479	0.484233
ENSG00000163781	TOPBP1	7.50159	6.99757	0.504782	0.0489925	0.170189
ENSG00000108176	DNAJC12	3.01878	2.68559	0.502097	0.540663	0.7361
ENSG00000104472	CHRAC1	5.2158	4.69922	0.500425	0.167523	0.372867
ENSG00000071994	PDCD2	6.42027	5.92155	0.500162	0.0385146	0.145814
ENSG00000166164	BRD7	7.12053	6.6239	0.498243	0.0293006	0.123043
ENSG00000138594	TMOD3	7.34711	6.85058	0.497508	0.0740079	0.220489
ENSG00000143155	TIPRL	6.11974	5.62006	0.497029	0.170288	0.377006
ENSG00000108953	YWHAE	8.09849	7.6027	0.494553	0.0393543	0.147646
ENSG00000108256	NUFIP2	9.07106	8.58326	0.491298	0.124985	0.309426
ENSG00000100297	MCM5	7.61736	7.12816	0.491167	0.230326	0.450264
ENSG00000134265	NAPG	6.07373	5.57771	0.488017	0.168996	0.375035
ENSG00000137815	RTF1	6.84056	6.35787	0.487313	0.215218	0.433044
ENSG00000164649	CDCA7L	6.99902	6.51526	0.48389	0.194914	0.407709
ENSG00000184292	TACSTD2	-2.69859	-3.29278	0.483835	0.76503	0.882652
ENSG00000062485	CS	7.48394	7.00516	0.481809	0.049961	0.172351
ENSG00000135845	PIGC	5.07573	4.63144	0.481693	0.161975	0.365811
ENSG00000090263	MRPS33	5.07344	4.60798	0.480125	0.244544	0.467622
ENSG00000215301	DDX3X	10.0323	9.56376	0.47485	0.177045	0.384621
ENSG00000123505	AMD1	9.1768	8.70825	0.471487	0.22308	0.44233
ENSG00000168297	PXK	6.73567	6.25604	0.468579	0.23119	0.451263
ENSG00000182087	TMEM259	6.67994	6.21563	0.468203	0.332751	0.560148
ENSG00000133313	CNDP2	6.70955	6.25235	0.467004	0.206751	0.421915
ENSG00000163527	STT3B	8.85887	8.392	0.466736	0.0641192	0.201556
ENSG00000185420	SMYD3	5.57329	5.11784	0.466683	0.399045	0.622265
ENSG00000069974	RAB27A	5.53085	5.04125	0.46607	0.377023	0.60242
ENSG00000171148	TADA3	6.16379	5.70976	0.459038	0.0969338	0.262271
ENSG00000014641	MDH1	6.80172	6.34565	0.458548	0.18385	0.39306
ENSG00000196460	RFX8	4.72895	4.24444	0.458306	0.463122	0.675712
ENSG00000178691	SUZ12	6.79905	6.33671	0.457641	0.203695	0.419225
ENSG00000116701	NCF2	4.24947	3.55771	0.452615	0.689712	0.835166
ENSG00000087338	GMCL1	5.8351	5.4015	0.452576	0.0800434	0.231042
ENSG00000112576	CCND3	5.86718	5.46494	0.450568	0.320759	0.549431
ENSG00000105835	NAMPT	6.61093	6.14138	0.450042	0.510267	0.711728
ENSG00000023287	RB1CC1	7.64176	7.19536	0.448472	0.322182	0.550472
ENSG00000140968	IRF8	3.65215	3.04531	0.446779	0.803244	0.904383
ENSG00000173875	ZNF791	5.64798	5.21085	0.445886	0.421543	0.642158
ENSG00000205339	IPO7	7.92231	7.4783	0.445644	0.13693	0.32682
ENSG00000214113	LYRM4	4.9089	4.49489	0.445264	0.181384	0.390464
ENSG00000144381	HSPD1	8.4756	8.02633	0.444544	0.377674	0.60291
ENSG00000167323	STIM1	6.68508	6.25089	0.436284	0.137826	0.328251
ENSG00000100335	MIEF1	5.87648	5.46543	0.43601	0.170103	0.376838
ENSG00000143458	GABPB2	4.79989	4.3689	0.433533	0.220499	0.439534
ENSG00000110934	BIN2	7.60122	7.1653	0.43341	0.337157	0.564639
ENSG00000177963	RIC8A	6.21867	5.77036	0.432142	0.130063	0.317026
ENSG00000112531	QKI	7.53445	7.10567	0.431571	0.24025	0.462733
ENSG00000171206	TRIM8	5.81623	5.39885	0.431423	0.198794	0.412794
ENSG00000122557	HERPUD2	6.31576	5.87736	0.430413	0.101152	0.269718
ENSG00000109066	TMEM104	4.16444	3.74825	0.430112	0.396263	0.620046
ENSG00000147996	CBWD5	4.24556	3.86864	0.428981	0.333536	0.561171
ENSG00000198783	ZNF830	4.68098	4.27537	0.428974	0.15837	0.360357
ENSG00000113328	CCNG1	8.09956	7.67859	0.427417	0.160037	0.363028
ENSG00000092847	AGO1	7.23498	6.80644	0.427139	0.125112	0.30962
ENSG00000177189	RPS6KA3	7.86904	7.43597	0.426576	0.277556	0.505139
ENSG00000115738	ID2	5.14855	4.71417	0.426483	0.670854	0.823008
ENSG00000170989	S1PR1	2.13236	1.71073	0.419989	0.825394	0.914592
ENSG00000175193	PARL	3.17536	2.89324	0.418348	0.398266	0.621764
ENSG00000185104	FAF1	6.6106	6.18484	0.41735	0.194912	0.407709
ENSG00000078674	PCM1	9.2636	8.85221	0.414754	0.117294	0.297764
ENSG00000174780	SRP72	7.9839	7.57194	0.414599	0.0520238	0.17636
ENSG00000154127	UBASH3B	6.56071	6.14849	0.411281	0.644072	0.807086
ENSG00000196504	PRPF40A	8.40322	7.99836	0.410577	0.179743	0.388568
ENSG00000178913	TAF7	7.38048	6.97166	0.409115	0.140536	0.332722
ENSG00000067955	CBFB	7.03274	6.62822	0.40721	0.208371	0.423937
ENSG00000169740	ZNF32	4.66577	4.29169	0.405255	0.138995	0.330358
ENSG00000112787	FBRSL1	5.4841	5.13318	0.404662	0.440051	0.656661
ENSG00000084112	SSH1	5.82968	5.4249	0.403613	0.147157	0.343
ENSG00000115652	UXS1	6.24787	5.84365	0.400375	0.125911	0.310755
ENSG00000112365	ZBTB24	5.45115	5.07767	0.399528	0.176404	0.383944
ENSG00000151893	CACUL1	6.96766	6.57073	0.399443	0.128214	0.314437
ENSG00000101265	RASSF2	7.41253	7.011	0.399354	0.188433	0.398661
ENSG00000186132	C2orf76	2.75823	2.40739	0.394889	0.42252	0.642614
ENSG00000131148	EMC8	4.38165	3.9455	0.391834	0.217	0.435072
ENSG00000197157	SND1	8.03091	7.6484	0.385297	0.220344	0.439416
ENSG00000164830	OXR1	6.66927	6.28045	0.385242	0.0673067	0.208037
ENSG00000012660	ELOVL5	7.17113	6.79754	0.379599	0.199092	0.413344
ENSG00000135587	SMPD2	4.49732	4.0775	0.378952	0.349162	0.57683
ENSG00000005700	IBTK	7.07246	6.69141	0.378572	0.212615	0.429429
ENSG00000185947	ZNF267	6.2491	5.87934	0.378194	0.363487	0.591562
ENSG00000080007	DDX43	-2.7831	-3.29278	0.376963	0.85727	0.931818
ENSG00000157150	TIMP4	-2.76555	-3.29278	0.376681	0.860492	0.933337
ENSG00000145247	OCIAD2	4.1136	3.7698	0.375443	0.532493	0.729044
ENSG00000124813	RUNX2	6.83293	6.45348	0.375073	0.240601	0.463165
ENSG00000176597	B3GNT5	5.61456	5.19988	0.372811	0.502812	0.70669
ENSG00000105321	CCDC9	3.49643	3.15529	0.368024	0.511921	0.713288
ENSG00000103353	UBFD1	6.30345	5.95005	0.366285	0.212547	0.42937
ENSG00000157895	C12orf43	4.40199	4.04704	0.36569	0.315337	0.544159
ENSG00000213445	SIPA1	6.91759	6.55379	0.362138	0.444969	0.659364
ENSG00000176371	ZSCAN2	5.02752	4.71661	0.361381	0.460884	0.673446
ENSG00000065320	NTN1	3.16821	2.36621	0.360012	0.827659	0.916004
ENSG00000132294	EFR3A	6.47678	6.11089	0.359192	0.325541	0.553328
ENSG00000121964	GTDC1	5.51814	5.13311	0.357576	0.276036	0.503304
ENSG00000106477	CEP41	5.56516	5.22426	0.356598	0.404315	0.627501
ENSG00000172785	CBWD1	4.75447	4.41458	0.355978	0.43116	0.650072
ENSG00000158985	CDC42SE2	7.73093	7.37548	0.354508	0.298869	0.527142
ENSG00000170348	TMED10	7.74806	7.39648	0.351175	0.176679	0.384217
ENSG00000175137	SH3BP5L	4.95056	4.64836	0.350524	0.389007	0.613118
ENSG00000178764	ZHX2	3.83825	3.51922	0.348672	0.657355	0.815286
ENSG00000154359	LONRF1	5.82445	5.47882	0.347722	0.293769	0.52187
ENSG00000164691	TAGAP	6.58175	6.22842	0.346633	0.446783	0.6601
ENSG00000043093	DCUN1D1	6.56415	6.21826	0.346512	0.211834	0.428257
ENSG00000010803	SCMH1	6.42511	6.073	0.345094	0.215745	0.433762
ENSG00000136011	STAB2	-2.69155	-3.29278	0.34384	0.861396	0.933842
ENSG00000204498	NFKBIL1	3.14596	2.81301	0.343676	0.431345	0.650119
ENSG00000111859	NEDD9	3.80168	3.39481	0.342427	0.640731	0.805252
ENSG00000163607	GTPBP8	4.49073	4.13745	0.342317	0.245727	0.469261
ENSG00000109445	ZNF330	5.80758	5.48826	0.342126	0.213445	0.430561
ENSG00000073921	PICALM	8.02563	7.68763	0.34072	0.252422	0.476979
ENSG00000132182	NUP210	8.51015	8.17063	0.340664	0.369453	0.596716
ENSG00000078747	ITCH	7.35889	7.02211	0.338675	0.220104	0.439175
ENSG00000115415	STAT1	7.25727	6.91839	0.336545	0.303057	0.530576
ENSG00000116833	NR5A2	-2.89716	-3.29278	0.336258	0.92593	0.965889
ENSG00000170364	SETMAR	4.91199	4.6141	0.335363	0.3808	0.605467
ENSG00000162961	DPY30	4.38824	4.10936	0.334583	0.433008	0.651584
ENSG00000125618	PAX8	-0.409749	-0.815683	0.333726	0.871095	0.939744
ENSG00000090615	GOLGA3	7.1328	6.80297	0.330255	0.169848	0.376404
ENSG00000184205	TSPYL2	5.13264	4.76562	0.327892	0.696822	0.840115
ENSG00000125868	DSTN	5.56598	5.25201	0.327175	0.579982	0.765744
ENSG00000103876	FAH	5.23412	4.87884	0.326126	0.39468	0.618524
ENSG00000071073	MGAT4A	5.9867	5.65357	0.324293	0.611118	0.787104
ENSG00000162980	ARL5A	5.85056	5.56493	0.317879	0.356871	0.58519
ENSG00000181481	RNF135	4.62115	4.23008	0.317246	0.430512	0.649676
ENSG00000171608	PIK3CD	7.24412	6.92224	0.316277	0.267795	0.494104
ENSG00000132356	PRKAA1	6.91315	6.59789	0.315398	0.222804	0.442115
ENSG00000110324	IL10RA	4.5733	3.99643	0.314553	0.745911	0.870729
ENSG00000124783	SSR1	7.69717	7.38413	0.314377	0.20415	0.419487
ENSG00000181192	DHTKD1	6.57259	6.25938	0.310082	0.384168	0.608834
ENSG00000198208	RPS6KL1	2.34357	1.94356	0.309318	0.823618	0.914056
ENSG00000078668	VDAC3	6.8304	6.52478	0.309034	0.160202	0.363211
ENSG00000123684	LPGAT1	7.00493	6.69321	0.308581	0.273861	0.501197
ENSG00000172315	TP53RK	4.87415	4.66717	0.308085	0.467308	0.67909
ENSG00000150867	PIP4K2A	7.27037	6.96106	0.30746	0.251129	0.475167
ENSG00000115159	GPD2	6.43705	6.12557	0.30723	0.402861	0.626125
ENSG00000138316	ADAMTS14	3.51629	3.15283	0.306237	0.622811	0.793627
ENSG00000158457	TSPAN33	5.19902	4.8146	0.306147	0.590314	0.772604
ENSG00000198668	CALM1	7.29351	6.98811	0.303601	0.326431	0.554253
ENSG00000100387	RBX1	5.23432	4.97272	0.303197	0.465417	0.677662
ENSG00000196547	MAN2A2	7.78914	7.48675	0.298547	0.434481	0.652691
ENSG00000102753	KPNA3	5.8378	5.53241	0.29842	0.502028	0.706187
ENSG00000135245	HILPDA	2.81692	2.60422	0.297137	0.687273	0.833475
ENSG00000135956	TMEM127	6.04173	5.73845	0.296776	0.398492	0.62186
ENSG00000258890	CEP95	6.72587	6.43433	0.294719	0.417594	0.638576
ENSG00000171150	SOCS5	5.71041	5.42525	0.294076	0.471943	0.683127
ENSG00000101413	RPRD1B	5.24615	4.93969	0.293461	0.561622	0.752064
ENSG00000156697	UTP14A	5.37	5.11234	0.29308	0.316614	0.545773
ENSG00000227500	SCAMP4	4.37221	4.09951	0.292744	0.426706	0.646097
ENSG00000139719	VPS33A	4.44666	4.23881	0.29263	0.546214	0.739744
ENSG00000182774	RPS17	4.79586	4.54859	0.291953	0.44029	0.656759
ENSG00000095787	WAC	7.95651	7.66837	0.290845	0.274007	0.501279
ENSG00000166401	SERPINB8	4.44022	3.99176	0.290692	0.655034	0.813591
ENSG00000182287	AP1S2	6.36435	6.07652	0.290193	0.273622	0.501033
ENSG00000120265	PCMT1	6.00383	5.71941	0.287702	0.371066	0.59792
ENSG00000117906	RCN2	5.996	5.71136	0.287498	0.277538	0.505139
ENSG00000143569	UBAP2L	7.25298	6.96711	0.287331	0.209202	0.424878
ENSG00000170006	TMEM154	5.1513	4.89891	0.284729	0.579959	0.765744
ENSG00000197535	MYO5A	7.03867	6.74572	0.283879	0.487228	0.694343
ENSG00000124782	RREB1	7.88778	7.60414	0.283738	0.363541	0.591575
ENSG00000143819	EPHX1	1.12352	0.704396	0.282797	0.763923	0.881752
ENSG00000123992	DNPEP	5.84541	5.54149	0.281517	0.377995	0.603274
ENSG00000035403	VCL	7.60683	7.32696	0.278478	0.372133	0.598855
ENSG00000148572	NRBF2	4.32442	4.12418	0.277101	0.593476	0.774727
ENSG00000071537	SEL1L	6.9837	6.70731	0.27625	0.491749	0.697349
ENSG00000255112	CHMP1B	7.21136	6.93825	0.274724	0.465786	0.677847
ENSG00000103175	WFDC1	1.62483	1.38048	0.273441	0.852188	0.929376
ENSG00000116350	SRSF4	6.8579	6.58833	0.273189	0.388331	0.612538
ENSG00000178951	ZBTB7A	4.31565	4.045	0.270647	0.607961	0.785093
ENSG00000040341	STAU2	6.29855	6.0304	0.269359	0.311654	0.540428
ENSG00000038002	AGA	4.82583	4.48348	0.269211	0.498776	0.703491
ENSG00000126953	TIMM8A	3.65375	3.39127	0.268233	0.560137	0.750637
ENSG00000083099	LYRM2	5.45801	5.23771	0.263738	0.430315	0.649485
ENSG00000081913	PHLPP1	6.38955	6.11806	0.263396	0.57931	0.765647
ENSG00000183255	PTTG1IP	8.05768	7.79496	0.261507	0.39616	0.620037
ENSG00000141627	DYM	6.93875	6.67798	0.259215	0.355173	0.583565
ENSG00000124198	ARFGEF2	7.20878	6.94886	0.257379	0.387123	0.611582
ENSG00000131188	PRR7	1.13615	0.794682	0.257298	0.803981	0.904566
ENSG00000130717	UCK1	4.47269	4.24536	0.256391	0.468585	0.679966
ENSG00000143742	SRP9	7.46072	7.20497	0.256148	0.522999	0.722416
ENSG00000127334	DYRK2	6.06299	5.81901	0.254191	0.457632	0.670533
ENSG00000169504	CLIC4	6.2921	6.03784	0.252588	0.600643	0.779659
ENSG00000124535	WRNIP1	6.99088	6.73711	0.251563	0.287077	0.515513
ENSG00000135763	URB2	4.87109	4.66084	0.250618	0.434796	0.652968
ENSG00000136816	TOR1B	4.50688	4.26236	0.246914	0.448821	0.662409
ENSG00000122779	TRIM24	7.3604	7.11376	0.24671	0.39754	0.621132
ENSG00000135720	DYNC1LI2	6.79159	6.55019	0.246091	0.455627	0.668568
ENSG00000205268	PDE7A	8.26464	8.01162	0.244745	0.486226	0.694058
ENSG00000274211	SOCS7	5.30925	5.08399	0.239516	0.476294	0.685528
ENSG00000122042	UBL3	5.20662	4.99579	0.239353	0.508351	0.710181
ENSG00000113384	GOLPH3	6.67443	6.42979	0.237603	0.462218	0.674778
ENSG00000134057	CCNB1	4.63826	4.36244	0.237063	0.711556	0.849232
ENSG00000213047	DENND1B	6.89125	6.65242	0.235605	0.444603	0.659222
ENSG00000172594	SMPDL3A	-1.3635	-1.8891	0.233276	0.897441	0.953008
ENSG00000058272	PPP1R12A	8.01237	7.7798	0.230707	0.436074	0.653272
ENSG00000113312	TTC1	5.50492	5.2847	0.22773	0.459001	0.671795
ENSG00000189266	PNRC2	7.50385	7.27952	0.227531	0.420021	0.640589
ENSG00000151458	ANKRD50	6.90153	6.67838	0.227081	0.786146	0.89451
ENSG00000101966	XIAP	6.0279	5.83652	0.222286	0.514409	0.715458
ENSG00000165060	FXN	4.42787	4.20486	0.216852	0.643741	0.807086
ENSG00000112242	E2F3	6.4628	6.25795	0.216583	0.494933	0.699895
ENSG00000131747	TOP2A	5.97912	5.7226	0.215183	0.807686	0.906273
ENSG00000145287	PLAC8	8.00684	7.79605	0.213564	0.569842	0.757991
ENSG00000197976	AKAP17A	6.78528	6.5748	0.211648	0.622763	0.793627
ENSG00000203797	DDO	3.7697	3.55608	0.210157	0.850383	0.928199
ENSG00000253719	ATXN7L3B	7.85463	7.64262	0.209697	0.446221	0.659973
ENSG00000067248	DHX29	6.00997	5.78456	0.208428	0.455637	0.668568
ENSG00000255529	POLR2M	5.32854	5.15409	0.206249	0.542776	0.73766
ENSG00000171204	TMEM126B	4.7862	4.63184	0.205674	0.519574	0.719414
ENSG00000164733	CTSB	6.52166	6.28159	0.205436	0.634229	0.800796
ENSG00000139826	ABHD13	5.14099	4.97382	0.201653	0.545645	0.739481
ENSG00000138032	PPM1B	5.25055	5.08209	0.196501	0.606711	0.784072
ENSG00000118971	CCND2	8.57995	8.38137	0.196211	0.554076	0.746179
ENSG00000119396	RAB14	6.8808	6.67947	0.195377	0.680318	0.828655
ENSG00000172889	EGFL7	6.92658	6.73242	0.194495	0.776052	0.888623
ENSG00000047410	TPR	8.71083	8.52151	0.192142	0.387915	0.612141
ENSG00000144354	CDCA7	6.9479	6.76249	0.191827	0.657309	0.815286
ENSG00000118263	KLF7	6.217	6.00835	0.190558	0.692162	0.837023
ENSG00000276231	PIK3R6	5.31989	5.14136	0.189513	0.631683	0.799614
ENSG00000093183	SEC22C	5.76975	5.59999	0.186913	0.61591	0.789063
ENSG00000186104	CYP2R1	4.12758	3.98759	0.18685	0.563536	0.752892
ENSG00000107036	RIC1	6.68724	6.50051	0.186393	0.568601	0.757049
ENSG00000176055	MBLAC2	4.48776	4.40651	0.185579	0.649059	0.809325
ENSG00000156304	SCAF4	6.02491	5.81218	0.185042	0.672263	0.823867
ENSG00000114098	ARMC8	7.17251	6.99142	0.182948	0.624535	0.79462
ENSG00000100503	NIN	8.7784	8.59864	0.180134	0.443691	0.659094
ENSG00000198839	ZNF277	5.66905	5.49691	0.179088	0.548363	0.741585
ENSG00000072401	UBE2D1	4.14439	3.96016	0.176569	0.752555	0.875049
ENSG00000161040	FBXL13	3.56381	3.28185	0.171019	0.819804	0.912344
ENSG00000135372	NAT10	6.78148	6.61771	0.169158	0.564786	0.753774
ENSG00000092929	UNC13D	7.63642	7.46895	0.168107	0.662224	0.817676
ENSG00000159202	UBE2Z	6.3148	6.16075	0.167153	0.44423	0.659211
ENSG00000183337	BCOR	6.75743	6.60229	0.166821	0.682641	0.830219
ENSG00000164054	SHISA5	6.18147	6.01286	0.162315	0.579767	0.765744
ENSG00000159461	AMFR	6.44234	6.2754	0.160925	0.559482	0.749983
ENSG00000170456	DENND5B	4.97023	4.73872	0.160209	0.694482	0.83863
ENSG00000103194	USP10	7.00519	6.84471	0.159559	0.420235	0.640619
ENSG00000172197	MBOAT1	6.61066	6.46116	0.159298	0.752531	0.875049
ENSG00000175970	UNC119B	6.16017	6.02851	0.15228	0.676083	0.825947
ENSG00000023228	NDUFS1	7.13905	6.98987	0.150471	0.496399	0.701066
ENSG00000139131	YARS2	5.07246	4.9122	0.148006	0.669076	0.821996
ENSG00000162923	WDR26	7.33203	7.18494	0.146472	0.685464	0.832204
ENSG00000155975	VPS37A	6.08605	5.93501	0.14564	0.642218	0.806288
ENSG00000126602	TRAP1	5.21814	5.09948	0.145471	0.681294	0.829136
ENSG00000164330	EBF1	-2.29356	-2.5003	0.137666	0.946942	0.975671
ENSG00000067066	SP100	7.57218	7.44135	0.130353	0.630535	0.798836
ENSG00000133119	RFC3	5.06079	4.92072	0.129089	0.772513	0.886725
ENSG00000145996	CDKAL1	6.16128	6.03198	0.128063	0.561612	0.752064
ENSG00000092148	HECTD1	8.49261	8.3662	0.127886	0.691456	0.836565
ENSG00000183513	COA5	5.16807	5.05969	0.127197	0.629593	0.797959
ENSG00000138801	PAPSS1	6.38877	6.27417	0.126418	0.757136	0.877526
ENSG00000148090	AUH	4.62134	4.49287	0.125567	0.726387	0.858312
ENSG00000136381	IREB2	7.12651	7.00516	0.125549	0.724413	0.85676
ENSG00000138621	PPCDC	4.28683	4.13871	0.124913	0.669086	0.821996
ENSG00000072786	STK10	7.71988	7.5946	0.123442	0.570567	0.758784
ENSG00000122641	INHBA	0.235306	0.212832	0.122878	0.932674	0.969287
ENSG00000265808	SEC22B	5.99779	5.8745	0.119845	0.622475	0.793627
ENSG00000144224	UBXN4	7.44305	7.32731	0.116378	0.607667	0.785031
ENSG00000125482	TTF1	5.13716	5.08296	0.115674	0.716699	0.852526
ENSG00000147650	LRP12	4.83209	4.67803	0.114664	0.848079	0.927108
ENSG00000108651	UTP6	6.68743	6.57839	0.111125	0.732016	0.861905
ENSG00000198087	CD2AP	6.83629	6.72225	0.110635	0.695762	0.839312
ENSG00000101745	ANKRD12	7.38234	7.26911	0.109788	0.786208	0.89451
ENSG00000116741	RGS2	5.74063	5.64352	0.108238	0.908041	0.957003
ENSG00000105404	RABAC1	2.35865	2.50741	0.1078	0.912672	0.958485
ENSG00000067057	PFKP	6.80405	6.69461	0.107696	0.813616	0.908621
ENSG00000163870	TPRA1	4.63803	4.57485	0.107691	0.770758	0.885585
ENSG00000183628	DGCR6	2.75968	2.49522	0.102973	0.892933	0.951336
ENSG00000144455	SUMF1	5.89244	5.75937	0.102543	0.749547	0.873299
ENSG00000043462	LCP2	7.40671	7.30224	0.101995	0.718713	0.854073
ENSG00000101639	CEP192	7.73165	7.62889	0.101436	0.720515	0.854189
ENSG00000180357	ZNF609	7.99361	7.89318	0.100784	0.678337	0.82714
ENSG00000014824	SLC30A9	6.50746	6.41627	0.0990217	0.730294	0.86059
ENSG00000162241	SLC25A45	4.03947	4.01028	0.0978534	0.859542	0.933132
ENSG00000131773	KHDRBS3	0.554296	0.416145	0.0977447	0.950016	0.976916
ENSG00000139218	SCAF11	8.66723	8.56944	0.0971837	0.705654	0.845838
ENSG00000162664	ZNF326	6.84727	6.75149	0.0968961	0.815316	0.909665
ENSG00000164309	CMYA5	-0.318521	-0.456569	0.0956799	0.928141	0.966953
ENSG00000145868	FBXO38	6.74483	6.64981	0.0908893	0.848942	0.927576
ENSG00000118785	SPP1	0.729017	0.865925	0.0901793	0.950561	0.976997
ENSG00000069966	GNB5	5.20013	5.11395	0.088928	0.894869	0.952446
ENSG00000110719	TCIRG1	5.75312	5.66096	0.0885384	0.866308	0.936468
ENSG00000070814	TCOF1	6.25816	6.18696	0.0865002	0.780548	0.890512
ENSG00000157916	RER1	5.94446	5.86739	0.0864677	0.767611	0.883637
ENSG00000106868	SUSD1	6.18946	6.10441	0.0817377	0.78657	0.894606
ENSG00000179981	TSHZ1	5.02049	4.93928	0.0802871	0.737367	0.865365
ENSG00000023445	BIRC3	5.56013	5.47337	0.078119	0.883499	0.946569
ENSG00000198900	TOP1	6.38277	6.29466	0.0747601	0.882202	0.945734
ENSG00000172269	DPAGT1	4.32262	4.28883	0.0728267	0.907176	0.957003
ENSG00000148218	ALAD	5.24691	5.17777	0.0718962	0.797086	0.900936
ENSG00000124151	NCOA3	7.24052	7.16635	0.071061	0.799139	0.902145
ENSG00000157045	NTAN1	3.87915	3.69492	0.0693309	0.891071	0.950649
ENSG00000108352	RAPGEFL1	1.48831	1.35107	0.0685198	0.901741	0.954912
ENSG00000133246	PRAM1	6.13723	6.05584	0.0674732	0.914901	0.960181
ENSG00000142784	WDTC1	6.16536	6.10116	0.0674488	0.806898	0.905855
ENSG00000089123	TASP1	4.83344	4.7336	0.0648154	0.856908	0.931663
ENSG00000100324	TAB1	4.86952	4.82002	0.0646914	0.833088	0.918494
ENSG00000141642	ELAC1	2.90901	2.877	0.0628125	0.90529	0.9559
ENSG00000152127	MGAT5	6.01744	5.95825	0.0619956	0.786023	0.89451
ENSG00000100147	CCDC134	3.77195	3.63558	0.0618091	0.883325	0.946541
ENSG00000152944	MED21	6.59592	6.53605	0.0612478	0.822685	0.913721
ENSG00000137770	CTDSPL2	6.96341	6.90443	0.0608313	0.851695	0.929234
ENSG00000054277	OPN3	4.75992	4.6654	0.060795	0.908523	0.957168
ENSG00000125772	GPCPD1	7.35893	7.29945	0.0590586	0.888541	0.949086
ENSG00000167778	SPRYD3	3.56829	3.62054	0.0586226	0.902466	0.95532
ENSG00000115524	SF3B1	10.1715	10.1173	0.0573307	0.849386	0.927823
ENSG00000140332	TLE3	6.4354	6.37042	0.0539483	0.958957	0.980973
ENSG00000117479	SLC19A2	3.97084	3.99188	0.0528154	0.881818	0.945734
ENSG00000162373	BEND5	3.53855	3.44464	0.0521073	0.904955	0.955851
ENSG00000168300	PCMTD1	7.24479	7.18655	0.0510913	0.871186	0.939744
ENSG00000108384	RAD51C	4.12557	4.0805	0.0495131	0.910693	0.957762
ENSG00000074266	EED	4.80456	4.74055	0.0490802	0.88113	0.945247
ENSG00000275793	RIMBP3	1.62953	1.77891	0.0484779	0.950863	0.977149
ENSG00000138081	FBXO11	6.94986	6.90304	0.0481603	0.904759	0.955851
ENSG00000162378	ZYG11B	5.99103	5.94422	0.0470078	0.879588	0.944516
ENSG00000086475	SEPHS1	5.34423	5.32636	0.0464262	0.829681	0.916951
ENSG00000166938	DIS3L	6.14028	6.09453	0.0455606	0.827586	0.916004
ENSG00000172262	ZNF131	6.70831	6.66426	0.0453722	0.85622	0.931301
ENSG00000072518	MARK2	5.48367	5.44837	0.044327	0.85349	0.929928
ENSG00000137478	FCHSD2	6.96022	6.91421	0.0430296	0.880712	0.945192
ENSG00000033867	SLC4A7	6.53327	6.48756	0.0390453	0.879071	0.944173
ENSG00000178105	DDX10	5.90743	5.85712	0.0381845	0.877099	0.943189
ENSG00000197471	SPN	9.5219	9.47561	0.0369948	0.906566	0.956935
ENSG00000102606	ARHGEF7	6.78772	6.74729	0.0360232	0.911388	0.957987
ENSG00000133226	SRRM1	7.37507	7.34292	0.0360062	0.917671	0.961682
ENSG00000174456	C12orf76	4.3386	4.3544	0.0340377	0.903833	0.955851
ENSG00000182568	SATB1	7.91785	7.88645	0.0326474	0.90406	0.955851
ENSG00000222009	BTBD19	0.436439	0.245627	0.0323701	0.976369	0.990632
ENSG00000168785	TSPAN5	2.97105	2.97886	0.0293346	0.972588	0.988042
ENSG00000168283	BMI1	5.8047	5.77648	0.0284375	0.9612	0.981968
ENSG00000073756	PTGS2	4.98548	4.73863	0.0274559	0.984676	0.993589
ENSG00000186532	SMYD4	4.97736	4.95833	0.0250297	0.93358	0.969812
ENSG00000178252	WDR6	7.55677	7.53148	0.0220964	0.94207	0.973501
ENSG00000176845	METRNL	2.62461	2.6364	0.0206018	0.986962	0.99362
ENSG00000151694	ADAM17	6.58561	6.56984	0.0203723	0.962548	0.982457
ENSG00000128604	IRF5	6.30883	6.27604	0.0180424	0.956083	0.979445
ENSG00000188167	TMPPE	4.52127	4.49237	0.0150452	0.972032	0.987757
ENSG00000085832	EPS15	7.91696	7.90261	0.0143282	0.957818	0.980437
ENSG00000161996	WDR90	4.64847	4.66703	0.0110446	0.985138	0.993589
ENSG00000118496	FBXO30	4.93143	4.98772	0.00892041	0.980508	0.992567
ENSG00000138777	PPA2	6.19845	6.18856	0.00873153	0.972545	0.988042
ENSG00000119912	IDE	6.27059	6.25011	0.00835988	0.974797	0.989657
ENSG00000119650	IFT43	2.96766	2.92648	0.00530315	0.990342	0.994933
ENSG00000100271	TTLL1	3.01481	3.04641	0.00418551	0.993081	0.996327
ENSG00000119977	TCTN3	5.13048	5.12109	0.00304989	0.993133	0.996327
ENSG00000254415	SIGLEC14	2.48218	2.51526	0.00280518	0.998106	0.998888
ENSG00000103342	GSPT1	7.04478	7.04254	0.00160819	0.994782	0.996793
ENSG00000049769	PPP1R3F	2.08444	2.08924	0.00105174	0.998501	0.99897
ENSG00000066135	KDM4A	5.50879	5.55821	-0.00371946	0.991415	0.995229
ENSG00000103064	SLC7A6	6.05987	6.01587	-0.00502379	0.988413	0.994398
ENSG00000134698	AGO4	7.05212	7.05141	-0.00610944	0.985075	0.993589
ENSG00000059691	GATB	5.06397	5.04161	-0.0067426	0.986625	0.99362
ENSG00000132467	UTP3	4.47474	4.57535	-0.00786064	0.988236	0.994398
ENSG00000070950	RAD18	5.52809	5.48774	-0.00793803	0.980023	0.992431
ENSG00000196152	ZNF79	3.3579	3.53872	-0.00823416	0.985548	0.993589
ENSG00000175048	ZDHHC14	3.95502	3.97355	-0.00858165	0.983901	0.993589
ENSG00000101856	PGRMC1	5.02975	5.05993	-0.010962	0.983817	0.993589
ENSG00000171155	C1GALT1C1	4.12851	4.18266	-0.0121463	0.985223	0.993589
ENSG00000182973	CNOT10	6.05946	6.0648	-0.013289	0.945928	0.975243
ENSG00000138386	NAB1	6.47014	6.48149	-0.0141792	0.942621	0.97361
ENSG00000070540	WIPI1	2.38978	2.26766	-0.0156454	0.986051	0.993589
ENSG00000145907	G3BP1	7.98083	7.99318	-0.0164812	0.962348	0.982457
ENSG00000144674	GOLGA4	7.09294	7.10785	-0.0166449	0.960625	0.981836
ENSG00000095015	MAP3K1	7.16807	7.18882	-0.0183374	0.965888	0.984835
ENSG00000120875	DUSP4	-1.54172	-1.70782	-0.0202535	0.990869	0.995041
ENSG00000153029	MR1	5.59761	5.63654	-0.0229846	0.941385	0.97331
ENSG00000082068	WDR70	6.17012	6.1952	-0.0234524	0.903108	0.955534
ENSG00000112305	SMAP1	5.12974	5.12903	-0.0239908	0.941478	0.97331
ENSG00000110315	RNF141	5.29527	5.33206	-0.0256647	0.930374	0.967993
ENSG00000148296	SURF6	5.45667	5.53525	-0.0268786	0.941488	0.97331
ENSG00000124721	DNAH8	-3.23994	-3.29278	-0.0280737	0.993452	0.99641
ENSG00000123472	ATPAF1	4.80498	4.80588	-0.0289762	0.945686	0.975151
ENSG00000187605	TET3	6.41632	6.44337	-0.0290734	0.924159	0.964625
ENSG00000168702	LRP1B	-1.05751	-1.09662	-0.0293228	0.980588	0.992567
ENSG00000135972	MRPS9	4.75626	4.82002	-0.0296599	0.919132	0.962646
ENSG00000125834	STK35	5.33715	5.37872	-0.0305459	0.936683	0.971399
ENSG00000135823	STX6	5.39413	5.44622	-0.0310551	0.929923	0.967922
ENSG00000131115	ZNF227	5.05036	5.12984	-0.0310898	0.929289	0.967593
ENSG00000118689	FOXO3	6.27277	6.30597	-0.0351533	0.898753	0.953801
ENSG00000100982	PCIF1	5.32434	5.35816	-0.0374577	0.919714	0.963097
ENSG00000182372	CLN8	4.4157	4.48086	-0.0378493	0.935797	0.970898
ENSG00000121691	CAT	8.87453	8.91461	-0.0387302	0.905169	0.955851
ENSG00000100330	MTMR3	6.6579	6.69918	-0.0388818	0.921558	0.963815
ENSG00000005810	MYCBP2	9.31406	9.36312	-0.0435186	0.870878	0.93974
ENSG00000257923	CUX1	7.73791	7.78298	-0.0435874	0.84144	0.923562
ENSG00000114480	GBE1	5.69739	5.75331	-0.0437584	0.890719	0.950649
ENSG00000137124	ALDH1B1	4.22182	4.29083	-0.0446153	0.947958	0.976108
ENSG00000172113	NME6	4.69365	4.78395	-0.0459843	0.928703	0.967266
ENSG00000050426	LETMD1	6.18375	6.23154	-0.0462255	0.859978	0.933132
ENSG00000185338	SOCS1	-0.93776	-0.915337	-0.048675	0.972076	0.987757
ENSG00000178385	PLEKHM3	5.78771	5.80991	-0.049561	0.896743	0.952911
ENSG00000139154	AEBP2	5.77737	5.82902	-0.0504868	0.841214	0.923493
ENSG00000157657	ZNF618	5.44143	5.49601	-0.0508927	0.913014	0.958618
ENSG00000090447	TFAP4	3.83775	3.96276	-0.0514467	0.926426	0.966091
ENSG00000106686	SPATA6L	-0.110735	-0.0880857	-0.0536275	0.966245	0.984937
ENSG00000103671	TRIP4	4.06673	4.1703	-0.0537587	0.871076	0.939744
ENSG00000082701	GSK3B	6.54422	6.5964	-0.0576806	0.807032	0.905855
ENSG00000121053	EPX	-1.26823	-1.44256	-0.0583726	0.981202	0.992697
ENSG00000197323	TRIM33	7.26148	7.32589	-0.0645563	0.831633	0.918055
ENSG00000157837	SPPL3	5.25968	5.31016	-0.0645793	0.815356	0.909665
ENSG00000152061	RABGAP1L	7.02971	7.09579	-0.0661436	0.795058	0.899878
ENSG00000163960	UBXN7	7.09384	7.16486	-0.0701588	0.852729	0.929727
ENSG00000086712	TXLNG	5.22651	5.2802	-0.0706831	0.770473	0.885538
ENSG00000196502	SULT1A1	4.76278	4.82357	-0.0714032	0.849477	0.927843
ENSG00000175482	POLD4	2.94292	3.05298	-0.0732478	0.896934	0.952911
ENSG00000162777	DENND2D	4.76609	4.83541	-0.0746233	0.899418	0.954111
ENSG00000104611	SH2D4A	-1.13791	-0.970853	-0.0752505	0.97017	0.98684
ENSG00000137509	PRCP	5.42509	5.47838	-0.0765891	0.774212	0.887322
ENSG00000157540	DYRK1A	8.14266	8.22301	-0.0777297	0.764188	0.88192
ENSG00000162618	ADGRL4	-3.19042	-3.29278	-0.0781605	0.966723	0.984937
ENSG00000092098	RNF31	1.12053	1.23078	-0.0797766	0.908637	0.957168
ENSG00000182557	SPNS3	5.18022	5.24617	-0.0799764	0.895317	0.952764
ENSG00000178199	ZC3H12D	3.0076	3.12158	-0.0801267	0.857159	0.931777
ENSG00000111581	NUP107	6.43542	6.52169	-0.080182	0.724003	0.85673
ENSG00000151690	MFSD6	6.10857	6.19978	-0.0816706	0.825102	0.914592
ENSG00000184307	ZDHHC23	5.32901	5.50577	-0.083167	0.898854	0.953809
ENSG00000104205	SGK3	4.50532	4.62331	-0.0834123	0.787007	0.894927
ENSG00000055163	CYFIP2	7.44496	7.5325	-0.0843285	0.870258	0.939388
ENSG00000107745	MICU1	5.47275	5.5446	-0.0854396	0.713541	0.850526
ENSG00000124098	FAM210B	4.97886	5.02059	-0.0889145	0.824552	0.914592
ENSG00000161558	TMEM143	2.47558	2.51434	-0.0921174	0.879121	0.944173
ENSG00000148019	CEP78	5.34209	5.42302	-0.0928968	0.831406	0.917906
ENSG00000115993	TRAK2	5.79343	5.89877	-0.0930131	0.83235	0.918393
ENSG00000083312	TNPO1	7.91752	8.00821	-0.0939506	0.777997	0.889496
ENSG00000078140	UBE2K	6.07651	6.18398	-0.0963838	0.733808	0.862823
ENSG00000144744	UBA3	6.61789	6.71852	-0.0966852	0.766185	0.882976
ENSG00000135837	CEP350	8.09036	8.19252	-0.0984101	0.709742	0.848096
ENSG00000136720	HS6ST1	4.71748	4.84567	-0.0984815	0.796242	0.900703
ENSG00000114331	ACAP2	7.66624	7.76467	-0.0987731	0.733147	0.862443
ENSG00000166333	ILK	5.82977	5.92517	-0.0998504	0.747464	0.871826
ENSG00000182923	CEP63	5.66222	5.7523	-0.100084	0.695343	0.839124
ENSG00000188559	RALGAPA2	7.41253	7.5132	-0.102113	0.70939	0.847912
ENSG00000068654	POLR1A	6.62253	6.7344	-0.105161	0.721346	0.854694
ENSG00000116704	SLC35D1	5.47446	5.58891	-0.106351	0.773428	0.887059
ENSG00000130684	ZNF337	5.46923	5.59404	-0.106619	0.698531	0.841541
ENSG00000127527	EPS15L1	5.54729	5.65619	-0.108361	0.770433	0.885538
ENSG00000138814	PPP3CA	6.37349	6.48004	-0.109891	0.707364	0.846904
ENSG00000025293	PHF20	6.6718	6.78768	-0.111743	0.584736	0.769685
ENSG00000188729	OSTN	-3.327	-3.29278	-0.112081	0.944884	0.974834
ENSG00000066827	ZFAT	4.78099	4.87109	-0.112402	0.721481	0.854774
ENSG00000164916	FOXK1	6.20004	6.33624	-0.113818	0.695549	0.839153
ENSG00000035681	NSMAF	6.94298	7.0589	-0.117278	0.669194	0.821996
ENSG00000070718	AP3M2	4.60713	4.77088	-0.121996	0.696353	0.839788
ENSG00000127989	MTERF1	4.37391	4.61931	-0.124149	0.849814	0.927906
ENSG00000116473	RAP1A	5.2889	5.43465	-0.126791	0.724803	0.857043
ENSG00000163110	PDLIM5	5.50715	5.71904	-0.1281	0.883061	0.946338
ENSG00000070882	OSBPL3	6.13509	6.27927	-0.129852	0.786242	0.89451
ENSG00000136161	RCBTB2	4.24717	4.36735	-0.130489	0.77171	0.886282
ENSG00000139572	GPR84	-1.49932	-1.70782	-0.131426	0.940665	0.97331
ENSG00000130540	SULT4A1	-3.30266	-3.29278	-0.131941	0.954165	0.978342
ENSG00000107862	GBF1	6.18068	6.30301	-0.133815	0.595573	0.775914
ENSG00000049167	ERCC8	5.4283	5.56861	-0.135236	0.617119	0.789979
ENSG00000158806	NPM2	2.40482	2.31771	-0.135298	0.916739	0.961163
ENSG00000070756	PABPC1	9.79336	9.93288	-0.137618	0.658954	0.816309
ENSG00000169814	BTD	4.27412	4.40473	-0.139214	0.723941	0.85673
ENSG00000154914	USP43	2.39669	2.46384	-0.139799	0.827724	0.916004
ENSG00000171566	PLRG1	5.66278	5.81572	-0.140014	0.525971	0.724896
ENSG00000152642	GPD1L	4.27626	4.38498	-0.141427	0.776324	0.888623
ENSG00000143344	RGL1	0.340863	0.372677	-0.142033	0.897874	0.953207
ENSG00000139651	ZNF740	5.71606	5.89108	-0.142051	0.608171	0.785211
ENSG00000121060	TRIM25	6.3783	6.51778	-0.142395	0.577331	0.764586
ENSG00000075568	TMEM131	6.75116	6.88343	-0.143323	0.534352	0.730499
ENSG00000102699	PARP4	8.01103	8.1599	-0.149205	0.591478	0.773513
ENSG00000130544	ZNF557	4.68064	4.92379	-0.150304	0.668133	0.821372
ENSG00000132313	MRPL35	4.72652	4.98554	-0.150337	0.724768	0.857043
ENSG00000136250	AOAH	5.11717	5.12803	-0.15166	0.80228	0.903695
ENSG00000197363	ZNF517	2.42455	2.66646	-0.151806	0.798122	0.901633
ENSG00000084676	NCOA1	6.774	6.92011	-0.152445	0.649263	0.809325
ENSG00000197956	S100A6	5.88113	6.0829	-0.152774	0.80866	0.906605
ENSG00000131061	ZNF341	2.24541	2.46186	-0.154267	0.741758	0.867703
ENSG00000136891	TEX10	6.25606	6.42155	-0.156588	0.570054	0.758194
ENSG00000184178	SCFD2	5.40482	5.55982	-0.162965	0.52673	0.725577
ENSG00000065060	UHRF1BP1	6.44639	6.6023	-0.165562	0.65871	0.816189
ENSG00000164010	ERMAP	4.71569	4.89206	-0.166295	0.543512	0.737945
ENSG00000136492	BRIP1	5.3504	5.47263	-0.168106	0.766312	0.882976
ENSG00000119431	HDHD3	3.32018	3.55249	-0.168282	0.661677	0.817329
ENSG00000121577	POPDC2	0.321923	0.432824	-0.168365	0.805926	0.90551
ENSG00000184371	CSF1	3.3509	3.57737	-0.170971	0.913038	0.958618
ENSG00000111726	CMAS	4.46156	4.63819	-0.172546	0.698816	0.841693
ENSG00000205356	TECPR1	4.98282	5.21085	-0.172876	0.663542	0.818452
ENSG00000165029	ABCA1	5.83707	5.98191	-0.173386	0.813359	0.908413
ENSG00000116761	CTH	1.07118	1.27315	-0.175195	0.834224	0.91943
ENSG00000143258	USP21	3.88502	4.16139	-0.177346	0.694259	0.838448
ENSG00000099904	ZDHHC8	4.61994	4.86638	-0.178526	0.719044	0.854107
ENSG00000170776	AKAP13	8.51189	8.69901	-0.180532	0.486951	0.694241
ENSG00000163872	YEATS2	7.1267	7.30595	-0.18116	0.402638	0.625962
ENSG00000163848	ZNF148	6.58096	6.76382	-0.182675	0.529282	0.727258
ENSG00000147526	TACC1	7.60453	7.79332	-0.184831	0.637591	0.803239
ENSG00000155666	KDM8	2.8559	3.14978	-0.185729	0.699315	0.841693
ENSG00000092439	TRPM7	7.53749	7.72411	-0.187441	0.340404	0.567873
ENSG00000198625	MDM4	8.34838	8.53777	-0.187577	0.522436	0.722024
ENSG00000156127	BATF	2.94511	3.15548	-0.187859	0.759142	0.878476
ENSG00000173456	RNF26	3.62444	3.82899	-0.188642	0.614404	0.788271
ENSG00000153551	CMTM7	4.89944	5.01359	-0.190742	0.690062	0.835431
ENSG00000133619	KRBA1	3.86763	4.0108	-0.191042	0.777615	0.889388
ENSG00000075884	ARHGAP15	7.54338	7.7342	-0.191815	0.40616	0.629142
ENSG00000136933	RABEPK	4.09506	4.33656	-0.19217	0.590637	0.772948
ENSG00000135677	GNS	6.49854	6.66635	-0.192606	0.644594	0.807198
ENSG00000117222	RBBP5	5.00876	5.25665	-0.193548	0.6227	0.793627
ENSG00000171132	PRKCE	4.95376	5.08268	-0.193822	0.69273	0.837313
ENSG00000028310	BRD9	5.43116	5.64774	-0.193921	0.480099	0.688915
ENSG00000136040	PLXNC1	7.35225	7.55085	-0.199645	0.662681	0.81796
ENSG00000144647	POMGNT2	2.08991	2.28431	-0.199724	0.775149	0.888205
ENSG00000169139	UBE2V2	5.30301	5.54455	-0.200108	0.735814	0.864159
ENSG00000151779	NBAS	7.49501	7.69592	-0.200171	0.543862	0.738109
ENSG00000125814	NAPB	5.22155	5.42149	-0.202082	0.613167	0.787789
ENSG00000022976	ZNF839	4.34405	4.54963	-0.202095	0.509076	0.710728
ENSG00000165434	PGM2L1	4.95781	5.1666	-0.204269	0.624435	0.794608
ENSG00000136100	VPS36	6.82331	7.03252	-0.205505	0.362362	0.590261
ENSG00000135686	KLHL36	5.59758	5.80509	-0.208078	0.484482	0.692418
ENSG00000159307	SCUBE1	0.592214	0.814378	-0.209911	0.887639	0.948933
ENSG00000277443	MARCKS	4.00302	3.83359	-0.210814	0.878791	0.944056
ENSG00000181090	EHMT1	6.97449	7.18867	-0.212452	0.335588	0.563281
ENSG00000173226	IQCB1	5.95725	6.17665	-0.212608	0.418927	0.639499
ENSG00000275004	ZNF280B	2.53923	2.65784	-0.213593	0.700508	0.842705
ENSG00000119048	UBE2B	4.94551	5.14844	-0.214278	0.556023	0.747777
ENSG00000112357	PEX7	2.67337	2.91812	-0.214357	0.609675	0.785718
ENSG00000198677	TTC37	7.67697	7.89262	-0.215398	0.296969	0.525366
ENSG00000166228	PCBD1	3.88627	4.02386	-0.21597	0.719366	0.854107
ENSG00000109618	SEPSECS	5.2961	5.52241	-0.216476	0.466737	0.678509
ENSG00000128881	TTBK2	6.69428	6.90571	-0.220794	0.328337	0.555792
ENSG00000134504	KCTD1	1.8755	2.29187	-0.222326	0.792754	0.898583
ENSG00000111266	DUSP16	2.20282	2.60908	-0.222548	0.785825	0.894458
ENSG00000034533	ASTE1	4.00057	4.28175	-0.22323	0.52324	0.722534
ENSG00000106100	NOD1	5.72887	5.94723	-0.224126	0.434049	0.65256
ENSG00000056277	ZNF280C	4.58244	4.76858	-0.228466	0.492982	0.698478
ENSG00000124523	SIRT5	4.97312	5.18371	-0.228524	0.435819	0.653266
ENSG00000070366	SMG6	5.88952	6.11716	-0.229181	0.40505	0.628017
ENSG00000139746	RBM26	7.45955	7.68927	-0.230765	0.298577	0.526975
ENSG00000196950	SLC39A10	6.79681	7.03236	-0.231439	0.497256	0.702121
ENSG00000143437	ARNT	6.05093	6.29051	-0.236443	0.372317	0.598921
ENSG00000104381	GDAP1	3.90185	4.19637	-0.242494	0.612269	0.78751
ENSG00000118007	STAG1	6.73999	6.98536	-0.248427	0.26984	0.496466
ENSG00000160551	TAOK1	7.53158	7.78134	-0.252463	0.341778	0.569422
ENSG00000104731	KLHDC4	5.01521	5.29576	-0.253124	0.398179	0.621751
ENSG00000124215	CDH26	3.74654	3.73312	-0.254981	0.825061	0.914592
ENSG00000165097	KDM1B	5.56258	5.82194	-0.255233	0.376773	0.60242
ENSG00000112159	MDN1	8.24791	8.51019	-0.259878	0.293654	0.52186
ENSG00000168918	INPP5D	8.55757	8.82166	-0.261355	0.214742	0.432289
ENSG00000151611	MMAA	2.77393	3.14404	-0.26255	0.588896	0.77177
ENSG00000099992	TBC1D10A	3.51116	3.71401	-0.262782	0.697902	0.8411
ENSG00000174460	ZCCHC12	-3.55187	-3.29278	-0.266845	0.861555	0.933936
ENSG00000135945	REV1	6.29817	6.56284	-0.266952	0.158637	0.360622
ENSG00000176018	LYSMD3	4.83691	5.16356	-0.267904	0.537877	0.733791
ENSG00000145743	FBXL17	4.98661	5.23796	-0.269183	0.229279	0.449799
ENSG00000077420	APBB1IP	6.32888	6.58789	-0.270823	0.227646	0.447832
ENSG00000172943	PHF8	5.72468	6.00389	-0.271766	0.27447	0.501664
ENSG00000096063	SRPK1	6.3179	6.59014	-0.272876	0.323358	0.550937
ENSG00000135362	PRR5L	5.79789	6.10033	-0.273441	0.686204	0.832453
ENSG00000197724	PHF2	5.10277	5.4041	-0.275928	0.453153	0.66634
ENSG00000047056	WDR37	5.29789	5.56379	-0.278687	0.271991	0.49906
ENSG00000158195	WASF2	7.3857	7.66756	-0.279658	0.330481	0.557649
ENSG00000152348	ATG10	4.35817	4.66694	-0.282936	0.31894	0.547789
ENSG00000184898	RBM43	3.82231	4.13346	-0.284264	0.445553	0.659543
ENSG00000186470	BTN3A2	6.20102	6.50428	-0.286441	0.530286	0.727706
ENSG00000130749	ZC3H4	5.4603	5.79031	-0.28949	0.491253	0.696993
ENSG00000155903	RASA2	6.1741	6.46176	-0.289687	0.29724	0.525526
ENSG00000124120	TTPAL	3.95912	4.36144	-0.290619	0.46202	0.674731
ENSG00000004399	PLXND1	8.10975	8.40486	-0.29449	0.284355	0.51212
ENSG00000128294	TPST2	5.7098	5.98747	-0.300626	0.330891	0.55812
ENSG00000198363	ASPH	6.92353	7.21294	-0.301707	0.398018	0.62165
ENSG00000137193	PIM1	6.64407	6.94975	-0.303207	0.633243	0.800392
ENSG00000165934	CPSF2	6.3347	6.64237	-0.303419	0.561886	0.75226
ENSG00000139323	POC1B	5.25179	5.51528	-0.305314	0.348561	0.575994
ENSG00000044446	PHKA2	5.82346	6.12072	-0.30569	0.229333	0.449836
ENSG00000197912	SPG7	7.18311	7.49462	-0.30772	0.281433	0.509295
ENSG00000108219	TSPAN14	5.20401	5.53694	-0.307807	0.467767	0.679466
ENSG00000074935	TUBE1	4.24684	4.59663	-0.309465	0.389726	0.613723
ENSG00000186340	THBS2	-3.63375	-3.29278	-0.312591	0.845979	0.92569
ENSG00000115947	ORC4	5.6526	5.97931	-0.31274	0.301875	0.529721
ENSG00000115392	FANCL	5.65673	5.96002	-0.313487	0.356746	0.58506
ENSG00000140750	ARHGAP17	5.7685	6.05517	-0.315107	0.360644	0.588401
ENSG00000113532	ST8SIA4	6.06193	6.38239	-0.316106	0.439234	0.655825
ENSG00000182162	P2RY8	6.865	7.17492	-0.316158	0.550267	0.743376
ENSG00000054611	TBC1D22A	5.00288	5.32451	-0.316485	0.284694	0.512379
ENSG00000114166	KAT2B	5.16478	5.44287	-0.318942	0.285061	0.512741
ENSG00000118260	CREB1	6.6895	7.00757	-0.321521	0.254984	0.479764
ENSG00000012232	EXTL3	4.2419	4.57849	-0.325192	0.462191	0.674778
ENSG00000048740	CELF2	8.47121	8.79806	-0.325684	0.226373	0.446634
ENSG00000168765	GSTM4	3.56739	3.82309	-0.3263	0.437166	0.654271
ENSG00000100416	TRMU	4.7219	5.10016	-0.328765	0.229708	0.449882
ENSG00000040933	INPP4A	5.97591	6.29595	-0.329124	0.321248	0.549688
ENSG00000058056	USP13	4.71662	5.00817	-0.334373	0.327714	0.555282
ENSG00000128815	WDFY4	7.11943	7.44599	-0.33579	0.353797	0.582015
ENSG00000163251	FZD5	2.997	3.21362	-0.337537	0.58247	0.76776
ENSG00000236287	ZBED5	5.98825	6.33941	-0.33875	0.206283	0.421432
ENSG00000197971	MBP	6.6698	7.00674	-0.339386	0.398687	0.622012
ENSG00000143156	NME7	4.24131	4.60745	-0.341328	0.296806	0.525212
ENSG00000179912	R3HDM2	5.10951	5.47289	-0.342396	0.18922	0.399868
ENSG00000060749	QSER1	6.43246	6.759	-0.342885	0.279269	0.506959
ENSG00000197506	SLC28A3	-2.33184	-2.13182	-0.34336	0.90516	0.955851
ENSG00000101236	RNF24	6.89578	7.24	-0.34356	0.275932	0.503187
ENSG00000077549	CAPZB	6.67405	7.01182	-0.343889	0.208998	0.424852
ENSG00000129696	TTI2	3.22128	3.62084	-0.346012	0.394444	0.618365
ENSG00000144724	PTPRG	-2.78849	-2.5003	-0.34624	0.868193	0.937792
ENSG00000163513	TGFBR2	6.1571	6.48812	-0.34768	0.515863	0.716527
ENSG00000253729	PRKDC	8.77811	9.13363	-0.350747	0.222268	0.441464
ENSG00000186591	UBE2H	5.57806	5.94896	-0.351556	0.477037	0.686304
ENSG00000162636	FAM102B	5.5981	5.97486	-0.352063	0.367098	0.594653
ENSG00000116212	LRRC42	3.25446	3.57568	-0.357086	0.242843	0.465832
ENSG00000142687	KIAA0319L	6.21337	6.56672	-0.360014	0.130173	0.317085
ENSG00000171940	ZNF217	6.56449	6.93104	-0.364433	0.266803	0.492936
ENSG00000115138	POMC	-0.164927	0.681402	-0.364684	0.837629	0.921594
ENSG00000170248	PDCD6IP	7.82039	8.18443	-0.365198	0.117509	0.298015
ENSG00000138834	MAPK8IP3	7.09849	7.47383	-0.36588	0.458932	0.671795
ENSG00000135778	NTPCR	5.17129	5.54514	-0.366177	0.386669	0.611217
ENSG00000088035	ALG6	4.4293	4.82458	-0.367358	0.435014	0.652968
ENSG00000102882	MAPK3	4.35936	4.71835	-0.367366	0.274222	0.501499
ENSG00000157350	ST3GAL2	5.4931	5.85809	-0.367404	0.229446	0.44988
ENSG00000168769	TET2	7.68016	8.05343	-0.368923	0.422975	0.642884
ENSG00000141012	GALNS	3.99366	4.34432	-0.370909	0.398087	0.621683
ENSG00000100300	TSPO	4.6443	5.07788	-0.372586	0.709124	0.847674
ENSG00000068383	INPP5A	4.59194	4.9906	-0.37532	0.218177	0.436799
ENSG00000169180	XPO6	6.90499	7.27636	-0.376089	0.0574231	0.188129
ENSG00000136938	ANP32B	5.65567	6.04084	-0.379423	0.380588	0.605447
ENSG00000112249	ASCC3	7.07239	7.44703	-0.381337	0.211135	0.427251
ENSG00000136709	WDR33	7.05259	7.43744	-0.382786	0.0809998	0.232543
ENSG00000162341	TPCN2	4.27134	4.67972	-0.383299	0.381288	0.606108
ENSG00000166261	ZNF202	4.07719	4.59596	-0.384664	0.400813	0.623882
ENSG00000123636	BAZ2B	8.08606	8.4757	-0.388251	0.205265	0.420292
ENSG00000177556	ATOX1	4.7673	5.1602	-0.388778	0.154995	0.355302
ENSG00000132205	EMILIN2	5.35779	5.70915	-0.390684	0.648023	0.80885
ENSG00000144136	SLC20A1	6.21738	6.59422	-0.391441	0.139802	0.331554
ENSG00000221914	PPP2R2A	5.74057	6.09733	-0.393137	0.317682	0.54695
ENSG00000198585	NUDT16	4.84668	5.2747	-0.394239	0.446674	0.6601
ENSG00000086848	ALG9	3.40473	3.79433	-0.397412	0.181822	0.390945
ENSG00000183354	KIAA2026	6.67663	7.07066	-0.3989	0.0642527	0.201917
ENSG00000009335	UBE3C	6.41699	6.83141	-0.40071	0.193103	0.405186
ENSG00000074755	ZZEF1	7.04999	7.44963	-0.401324	0.110027	0.285148
ENSG00000163510	CWC22	5.22499	5.64086	-0.402175	0.18475	0.393929
ENSG00000106723	SPIN1	6.85343	7.25788	-0.402727	0.166313	0.371014
ENSG00000137494	ANKRD42	3.9237	4.27569	-0.407621	0.419739	0.640477
ENSG00000167106	FAM102A	2.81203	3.24504	-0.410125	0.498975	0.703694
ENSG00000187650	VMAC	3.95058	4.35253	-0.411628	0.223557	0.442853
ENSG00000153165	RGPD3	0.753425	1.08965	-0.412067	0.641114	0.805455
ENSG00000136122	BORA	3.86564	4.32726	-0.41214	0.239972	0.462315
ENSG00000166169	POLL	4.88864	5.30991	-0.414572	0.169717	0.376231
ENSG00000042317	SPATA7	3.96482	4.32871	-0.415335	0.183346	0.392704
ENSG00000130347	RTN4IP1	3.13212	3.57674	-0.416033	0.310883	0.539577
ENSG00000114127	XRN1	7.42866	7.84249	-0.416045	0.170454	0.377028
ENSG00000158805	ZNF276	5.78951	6.2385	-0.417589	0.177198	0.384821
ENSG00000198223	CSF2RA	3.06591	3.31004	-0.421244	0.599614	0.779035
ENSG00000198846	TOX	4.85301	5.25269	-0.421251	0.281488	0.509323
ENSG00000149577	SIDT2	4.06141	4.4153	-0.423749	0.219405	0.438365
ENSG00000186866	POFUT2	4.1488	4.5995	-0.425531	0.130854	0.317844
ENSG00000120925	RNF170	4.31708	4.76887	-0.429353	0.194705	0.407412
ENSG00000162825	NBPF20	1.03008	1.39582	-0.430801	0.487295	0.694343
ENSG00000166148	AVPR1A	-2.02032	-1.70782	-0.432033	0.749761	0.873453
ENSG00000198561	CTNND1	3.79335	4.21045	-0.433906	0.458013	0.670938
ENSG00000058668	ATP2B4	7.89474	8.32823	-0.43399	0.376271	0.602024
ENSG00000115306	SPTBN1	8.94617	9.39306	-0.437162	0.420307	0.640619
ENSG00000134899	ERCC5	3.89574	4.40333	-0.440455	0.17921	0.388134
ENSG00000151743	AMN1	2.29868	2.77587	-0.442528	0.391158	0.614917
ENSG00000143952	VPS54	5.69086	6.12048	-0.444272	0.114852	0.293379
ENSG00000176871	WSB2	3.74455	4.21447	-0.445035	0.39622	0.620046
ENSG00000135605	TEC	7.12923	7.57625	-0.445494	0.21024	0.426314
ENSG00000108506	INTS2	5.22981	5.67914	-0.44553	0.24978	0.473948
ENSG00000116698	SMG7	6.51761	6.94351	-0.446863	0.379563	0.604192
ENSG00000118420	UBE3D	3.78222	4.23025	-0.447076	0.174476	0.381897
ENSG00000167566	NCKAP5L	4.87129	5.33069	-0.447478	0.299719	0.527821
ENSG00000106351	AGFG2	2.27765	2.90028	-0.448682	0.541043	0.736383
ENSG00000198018	ENTPD7	4.60199	5.04701	-0.454284	0.339842	0.567379
ENSG00000160685	ZBTB7B	3.43571	3.88987	-0.456732	0.64009	0.805166
ENSG00000196584	XRCC2	4.50604	4.93696	-0.460621	0.43562	0.653246
ENSG00000126522	ASL	3.79015	4.26236	-0.460763	0.410243	0.632403
ENSG00000143494	VASH2	-0.120419	0.39038	-0.463566	0.637016	0.802752
ENSG00000164542	KIAA0895	2.94071	3.16488	-0.464123	0.69498	0.838836
ENSG00000173559	NABP1	6.55185	6.9998	-0.464219	0.608359	0.785211
ENSG00000166793	YPEL4	0.324256	1.08965	-0.464285	0.675909	0.825947
ENSG00000125945	ZNF436	4.26819	4.78047	-0.466994	0.32362	0.551235
ENSG00000186889	TMEM17	1.26324	1.80644	-0.467605	0.446244	0.659973
ENSG00000156253	RWDD2B	3.27533	3.82556	-0.467795	0.39138	0.615114
ENSG00000269713	NBPF9	2.35125	2.73095	-0.468116	0.395086	0.618885
ENSG00000121542	SEC22A	3.53441	4.07184	-0.470016	0.203504	0.418968
ENSG00000128512	DOCK4	2.41114	2.72341	-0.470051	0.593618	0.774787
ENSG00000107077	KDM4C	6.68822	7.1522	-0.47106	0.0266753	0.116059
ENSG00000175691	ZNF77	2.55689	3.22659	-0.478093	0.373715	0.599886
ENSG00000179630	LACC1	2.86165	3.42992	-0.47902	0.423855	0.643607
ENSG00000230797	YY2	-0.362597	0.0218971	-0.48022	0.615735	0.789004
ENSG00000141956	PRDM15	4.69823	5.17976	-0.480404	0.104646	0.275784
ENSG00000043143	JADE2	5.99784	6.47973	-0.481	0.191915	0.403422
ENSG00000129292	PHF20L1	6.7192	7.19934	-0.48119	0.0550345	0.182549
ENSG00000152213	ARL11	3.83167	4.33971	-0.481726	0.141895	0.334607
ENSG00000185650	ZFP36L1	3.54208	4.14727	-0.48409	0.715586	0.851863
ENSG00000164296	TIGD6	1.5307	2.01779	-0.487142	0.364422	0.592105
ENSG00000136213	CHST12	6.69404	7.19121	-0.490043	0.0847171	0.239569
ENSG00000198399	ITSN2	7.28986	7.78576	-0.496895	0.112514	0.289695
ENSG00000137819	PAQR5	0.105164	0.407659	-0.497162	0.742837	0.868489
ENSG00000125124	BBS2	5.43682	5.95045	-0.501982	0.105149	0.276468
ENSG00000059378	PARP12	4.97707	5.44972	-0.502203	0.222469	0.441726
ENSG00000102804	TSC22D1	7.21432	7.72482	-0.507674	0.266335	0.492355
ENSG00000153560	UBP1	6.14048	6.6578	-0.511284	0.0520492	0.176399
ENSG00000150477	KIAA1328	4.66531	5.16735	-0.513749	0.0428826	0.156938
ENSG00000115239	ASB3	5.46413	5.95024	-0.514042	0.0393171	0.147606
ENSG00000128585	MKLN1	6.96737	7.4796	-0.514861	0.0781551	0.227458
ENSG00000138375	SMARCAL1	5.08883	5.59377	-0.516219	0.0894041	0.24874
ENSG00000131149	GSE1	7.40641	7.93027	-0.52412	0.0437156	0.15885
ENSG00000119638	NEK9	6.39067	6.90965	-0.525672	0.0846209	0.239497
ENSG00000219545	UMAD1	3.31633	3.90602	-0.525911	0.207616	0.423005
ENSG00000011451	WIZ	4.56163	5.13728	-0.527797	0.165191	0.369606
ENSG00000244687	UBE2V1	4.2446	4.71269	-0.529885	0.246165	0.469702
ENSG00000034693	PEX3	4.08046	4.62609	-0.530608	0.03959	0.148196
ENSG00000119285	HEATR1	7.00894	7.53867	-0.530839	0.0538785	0.18021
ENSG00000153140	CETN3	3.56483	4.2436	-0.532293	0.499461	0.703974
ENSG00000158467	AHCYL2	4.63907	5.15409	-0.538039	0.0987253	0.265601
ENSG00000167208	SNX20	5.94586	6.49331	-0.539997	0.140719	0.332937
ENSG00000135457	TFCP2	4.85688	5.38582	-0.541096	0.150377	0.347639
ENSG00000101407	TTI1	5.5198	6.08921	-0.542851	0.0902076	0.249914
ENSG00000175764	TTLL11	1.94834	2.39718	-0.543192	0.353156	0.581483
ENSG00000035499	DEPDC1B	3.50533	3.95487	-0.543236	0.372449	0.598958
ENSG00000145860	RNF145	5.06805	5.57901	-0.544927	0.170297	0.377006
ENSG00000254087	LYN	7.41187	7.95735	-0.545021	0.168292	0.373991
ENSG00000134250	NOTCH2	7.68402	8.22805	-0.545597	0.186096	0.395551
ENSG00000244754	N4BP2L2	8.32367	8.87109	-0.548512	0.063517	0.200367
ENSG00000008282	SYPL1	6.33135	6.89057	-0.555626	0.0945315	0.257789
ENSG00000170549	IRX1	-3.80986	-3.29278	-0.560727	0.826194	0.914996
ENSG00000175309	PHYKPL	6.3959	6.95829	-0.561641	0.0637728	0.200952
ENSG00000118507	AKAP7	3.66084	4.14146	-0.563492	0.164455	0.368576
ENSG00000162641	AKNAD1	-0.355991	-0.159388	-0.563742	0.701088	0.843033
ENSG00000175215	CTDSP2	7.20002	7.77054	-0.572433	0.0523302	0.176882
ENSG00000237765	FAM200B	2.95099	3.66109	-0.574406	0.144923	0.339471
ENSG00000147955	SIGMAR1	3.6236	4.12468	-0.575062	0.472155	0.6832
ENSG00000253352	TUG1	7.69867	8.2718	-0.576252	0.00950618	0.0576913
ENSG00000007062	PROM1	8.39098	8.97217	-0.576581	0.660545	0.817027
ENSG00000103248	MTHFSD	4.18496	4.78398	-0.578303	0.0942006	0.257282
ENSG00000212916	MAP10	3.71058	4.30261	-0.583276	0.369275	0.596606
ENSG00000119899	SLC17A5	3.54341	4.09222	-0.585765	0.119068	0.300077
ENSG00000095209	TMEM38B	4.40298	5.122	-0.586017	0.335713	0.563281
ENSG00000103042	SLC38A7	2.85061	3.5099	-0.58704	0.19286	0.404743
ENSG00000113638	TTC33	3.97464	4.72194	-0.590174	0.341971	0.569564
ENSG00000142303	ADAMTS10	3.95674	4.63503	-0.598856	0.441779	0.657858
ENSG00000136643	RPS6KC1	6.35665	6.95124	-0.602115	0.084679	0.239569
ENSG00000170464	DNAJC18	3.47511	4.10648	-0.603242	0.0794536	0.229858
ENSG00000162869	PPP1R21	5.26055	5.82899	-0.605668	0.0738549	0.220136
ENSG00000155868	MED7	4.12738	4.81481	-0.605833	0.067627	0.20876
ENSG00000170145	SIK2	5.08086	5.68368	-0.61391	0.109112	0.283313
ENSG00000163536	SERPINI1	2.05043	2.7636	-0.616815	0.281754	0.509603
ENSG00000171914	TLN2	2.82078	3.51521	-0.62152	0.315938	0.544959
ENSG00000143924	EML4	5.0886	5.68448	-0.621906	0.120253	0.3018
ENSG00000136631	VPS45	5.12295	5.74469	-0.623019	0.0920105	0.253291
ENSG00000114423	CBLB	5.50525	6.09059	-0.629149	0.0925551	0.254243
ENSG00000131378	RFTN1	5.76811	6.41259	-0.631164	0.0689016	0.211006
ENSG00000103005	USB1	3.20921	3.82481	-0.632709	0.191436	0.402812
ENSG00000106948	AKNA	7.09929	7.73033	-0.634029	0.033176	0.133152
ENSG00000184557	SOCS3	4.46747	5.07003	-0.636701	0.417549	0.638576
ENSG00000204104	TRAF3IP1	2.94209	3.65789	-0.638253	0.116858	0.296835
ENSG00000113810	SMC4	7.2399	7.87609	-0.639372	0.0672055	0.207875
ENSG00000118596	SLC16A7	5.49353	6.12802	-0.640391	0.105508	0.277085
ENSG00000196670	ZFP62	5.20061	5.88238	-0.641502	0.0798253	0.230587
ENSG00000013375	PGM3	4.16314	4.83443	-0.642197	0.131002	0.318042
ENSG00000172403	SYNPO2	0.708035	1.37826	-0.650766	0.419908	0.640589
ENSG00000086758	HUWE1	8.5548	9.20643	-0.652404	0.00541648	0.0393017
ENSG00000157741	UBN2	6.23464	6.87891	-0.656119	0.0361245	0.140445
ENSG00000175727	MLXIP	7.04534	7.70482	-0.657061	0.0182192	0.0898799
ENSG00000266173	STRADA	4.32741	5.00164	-0.659068	0.057874	0.189219
ENSG00000116133	DHCR24	4.40701	4.91974	-0.659563	0.436191	0.653272
ENSG00000232859	LYRM9	1.81354	2.44179	-0.660314	0.147156	0.343
ENSG00000121486	TRMT1L	4.72925	5.43115	-0.661426	0.165045	0.36941
ENSG00000163933	RFT1	4.61337	5.34021	-0.663267	0.0847775	0.239569
ENSG00000196597	ZNF782	4.09198	4.77249	-0.676453	0.0540872	0.180625
ENSG00000161551	ZNF577	4.50987	5.20132	-0.676716	0.0317547	0.129521
ENSG00000118557	PMFBP1	2.90538	3.45857	-0.684751	0.253593	0.478482
ENSG00000135838	NPL	1.03694	1.6674	-0.687909	0.46337	0.675842
ENSG00000121057	AKAP1	4.70693	5.40877	-0.688489	0.113173	0.290475
ENSG00000179195	ZNF664	5.89728	6.65886	-0.69082	0.438721	0.655288
ENSG00000164144	ARFIP1	4.37212	5.21791	-0.69126	0.248006	0.472124
ENSG00000167333	TRIM68	3.88202	4.61299	-0.69688	0.0817435	0.233946
ENSG00000113389	NPR3	8.19349	8.89586	-0.699887	0.0857098	0.24151
ENSG00000103381	CPPED1	4.87003	5.59327	-0.700625	0.0585995	0.190762
ENSG00000141252	VPS53	5.47091	6.16825	-0.70189	0.00270897	0.0243769
ENSG00000147459	DOCK5	7.29523	7.99355	-0.701975	0.172095	0.378887
ENSG00000162601	MYSM1	6.55498	7.25489	-0.70385	0.0245435	0.109926
ENSG00000113240	CLK4	5.87957	6.60386	-0.70848	0.0586397	0.190844
ENSG00000154114	TBCEL	3.85616	4.61931	-0.708794	0.0834072	0.237006
ENSG00000180884	ZNF792	5.11725	5.87568	-0.716967	0.258609	0.483552
ENSG00000197381	ADARB1	4.14147	4.95508	-0.718182	0.112186	0.289043
ENSG00000100815	TRIP11	6.2598	6.97631	-0.719106	0.107223	0.280093
ENSG00000188994	ZNF292	7.61521	8.33697	-0.720254	0.172272	0.379212
ENSG00000065675	PRKCQ	5.6748	6.3978	-0.720643	0.0224253	0.103185
ENSG00000132793	LPIN3	-3.98597	-3.29278	-0.720873	0.542936	0.73766
ENSG00000163463	KRTCAP2	1.37885	2.25327	-0.724232	0.261471	0.486508
ENSG00000214530	STARD10	1.66343	2.40686	-0.726306	0.188162	0.398538
ENSG00000180914	OXTR	0.615815	1.31559	-0.729957	0.33107	0.558274
ENSG00000197892	KIF13B	5.64547	6.35472	-0.73295	0.0283536	0.120331
ENSG00000105497	ZNF175	3.77908	4.63591	-0.734685	0.16252	0.366515
ENSG00000138639	ARHGAP24	-1.32342	-0.72814	-0.735191	0.651594	0.81113
ENSG00000145439	CBR4	4.76641	5.54852	-0.738185	0.0461365	0.163792
ENSG00000176105	YES1	4.74462	5.28223	-0.747972	0.634247	0.800796
ENSG00000148908	RGS10	4.57718	5.14591	-0.748101	0.467349	0.67909
ENSG00000139324	TMTC3	4.12554	4.87644	-0.748178	0.0892046	0.24838
ENSG00000159110	IFNAR2	3.65064	4.38467	-0.748732	0.118406	0.298936
ENSG00000198816	ZNF358	1.14497	1.87659	-0.74966	0.536224	0.732474
ENSG00000206190	ATP10A	5.34926	6.07272	-0.753194	0.464076	0.676486
ENSG00000023909	GCLM	3.22613	4.16064	-0.761714	0.187635	0.39791
ENSG00000175105	ZNF654	5.63826	6.39857	-0.762248	0.0405691	0.150889
ENSG00000117115	PADI2	-0.377324	0.190111	-0.765793	0.548403	0.741585
ENSG00000246922	UBAP1L	2.69451	3.49351	-0.767838	0.0672425	0.20794
ENSG00000182154	MRPL41	3.19209	3.85836	-0.774652	0.259028	0.483815
ENSG00000188042	ARL4C	1.45376	2.2605	-0.776633	0.474276	0.684488
ENSG00000134030	CTIF	3.48876	4.18878	-0.780118	0.165661	0.370188
ENSG00000196981	WDR5B	4.47955	5.30523	-0.781872	0.0748706	0.221973
ENSG00000185730	ZNF696	2.19108	3.14672	-0.786492	0.200336	0.414576
ENSG00000105875	WDR91	5.21397	5.97688	-0.787688	0.0348866	0.137218
ENSG00000134470	IL15RA	2.75948	3.60701	-0.789591	0.0495598	0.171461
ENSG00000132530	XAF1	6.11472	6.89368	-0.789821	0.0658052	0.205403
ENSG00000073350	LLGL2	3.00173	3.86702	-0.790623	0.269456	0.496046
ENSG00000169184	MN1	4.58	5.35548	-0.790984	0.427979	0.647487
ENSG00000142875	PRKACB	7.8427	8.63293	-0.794052	0.0322619	0.130755
ENSG00000116668	SWT1	4.05319	4.84349	-0.795709	0.0209029	0.0984574
ENSG00000146350	TBC1D32	4.91711	5.6955	-0.796587	0.00633247	0.0438404
ENSG00000104361	NIPAL2	5.40029	6.20906	-0.796625	0.0277217	0.118515
ENSG00000105738	SIPA1L3	5.44566	6.24481	-0.799415	0.00733321	0.0484849
ENSG00000172878	METAP1D	3.88	4.66882	-0.799779	0.0680541	0.209386
ENSG00000145715	RASA1	5.84982	6.64407	-0.802322	0.0369196	0.141981
ENSG00000215421	ZNF407	5.92614	6.71126	-0.803597	0.0193991	0.0938538
ENSG00000158234	FAIM	3.5162	4.39394	-0.80518	0.0572167	0.187597
ENSG00000039319	ZFYVE16	5.42952	6.23913	-0.807526	0.0332502	0.13332
ENSG00000163214	DHX57	4.64948	5.46508	-0.807896	0.00828895	0.0524188
ENSG00000056558	TRAF1	2.88464	3.49102	-0.809766	0.23801	0.46022
ENSG00000115970	THADA	6.60699	7.41117	-0.811325	0.00157851	0.0168937
ENSG00000120594	PLXDC2	6.33192	7.12681	-0.816492	0.37529	0.601004
ENSG00000154822	PLCL2	5.54024	6.35732	-0.829682	0.00964146	0.0582084
ENSG00000108960	MMD	3.06388	3.7616	-0.829827	0.128577	0.315085
ENSG00000172456	FGGY	3.42781	4.19202	-0.835844	0.0298413	0.124374
ENSG00000197386	HTT	7.2743	8.11538	-0.844539	0.0602104	0.194569
ENSG00000179364	PACS2	5.63182	6.51028	-0.850053	0.0360706	0.140364
ENSG00000006062	MAP3K14	3.77505	4.56387	-0.853962	0.101999	0.271438
ENSG00000165115	KIF27	4.54768	5.44446	-0.856621	0.0365174	0.141157
ENSG00000100292	HMOX1	0.00730116	0.432824	-0.856639	0.684074	0.831312
ENSG00000168778	TCTN2	3.59884	4.44545	-0.858994	0.0206545	0.0976014
ENSG00000168268	NT5DC2	3.01544	3.86801	-0.86096	0.201984	0.41671
ENSG00000114853	ZBTB47	1.90834	2.69281	-0.863388	0.322753	0.550713
ENSG00000198870	STKLD1	-0.301562	0.60117	-0.872135	0.224692	0.444071
ENSG00000129646	QRICH2	2.08392	3.02019	-0.873444	0.100934	0.269399
ENSG00000178718	RPP25	0.801364	1.59379	-0.879155	0.444891	0.659364
ENSG00000164604	GPR85	-1.58016	-0.770584	-0.879716	0.579938	0.765744
ENSG00000150672	DLG2	1.38275	2.21667	-0.88148	0.124975	0.309426
ENSG00000148606	POLR3A	4.96594	5.86269	-0.884215	0.0273379	0.117582
ENSG00000145700	ANKRD31	0.0551197	0.633093	-0.886348	0.504187	0.7076
ENSG00000089775	ZBTB25	4.7828	5.71336	-0.889341	0.00267409	0.0242336
ENSG00000139083	ETV6	8.01843	8.91161	-0.891906	0.00185043	0.0189899
ENSG00000052802	MSMO1	3.63073	4.57071	-0.895304	0.0204394	0.0969791
ENSG00000135250	SRPK2	4.98821	5.93362	-0.899483	0.0130114	0.0715908
ENSG00000062716	VMP1	7.71603	8.62513	-0.906868	0.250671	0.474724
ENSG00000008300	CELSR3	1.51955	2.50973	-0.907319	0.509061	0.710728
ENSG00000184428	TOP1MT	4.12156	4.99721	-0.908284	0.253388	0.478309
ENSG00000087903	RFX2	4.21421	5.12298	-0.913881	0.0697567	0.212934
ENSG00000113966	ARL6	2.30753	3.37957	-0.915244	0.16596	0.370533
ENSG00000126705	AHDC1	4.27416	5.24068	-0.916397	0.0793273	0.229545
ENSG00000048707	VPS13D	7.25049	8.16576	-0.916559	0.0004954	0.00719033
ENSG00000131375	CAPN7	5.43267	6.35952	-0.917394	0.00234331	0.0222615
ENSG00000142599	RERE	6.26818	7.17557	-0.919678	0.00854972	0.0535908
ENSG00000107816	LZTS2	4.51963	5.50506	-0.925206	0.0326311	0.131792
ENSG00000168310	IRF2	4.47014	5.42085	-0.942915	0.0544548	0.181426
ENSG00000138623	SEMA7A	2.55664	3.5356	-0.943084	0.196431	0.40973
ENSG00000176463	SLCO3A1	3.99756	4.78214	-0.944075	0.103727	0.274097
ENSG00000144821	MYH15	-1.73555	-0.970853	-0.944923	0.479882	0.688847
ENSG00000154451	GBP5	5.61675	6.5389	-0.947963	0.150023	0.347395
ENSG00000172673	THEMIS	-3.5318	-2.5003	-0.953041	0.548996	0.742073
ENSG00000198246	SLC29A3	2.5709	3.56665	-0.953563	0.0629442	0.199077
ENSG00000081237	PTPRC	8.95287	9.91167	-0.958173	0.0416973	0.153877
ENSG00000261371	PECAM1	6.92662	7.88827	-0.963649	0.0508844	0.174299
ENSG00000142552	RCN3	-2.246	-1.33934	-0.972912	0.455491	0.668568
ENSG00000158161	EYA3	5.026	6.02464	-0.980429	0.0108719	0.0634792
ENSG00000227124	ZNF717	4.40908	5.41454	-0.981365	0.0743734	0.221063
ENSG00000158089	GALNT14	2.39844	3.16693	-0.984185	0.409274	0.631517
ENSG00000105662	CRTC1	3.55154	4.60545	-0.991913	0.00872369	0.0543596
ENSG00000234616	JRK	4.88378	5.93824	-0.992121	0.0192694	0.093403
ENSG00000129993	CBFA2T3	4.82744	5.81375	-0.997671	0.0234442	0.106343
ENSG00000196511	TPK1	3.48772	4.32875	-0.999762	0.111202	0.287551
ENSG00000185880	TRIM69	3.35397	4.39747	-1.01665	0.0517166	0.175878
ENSG00000138606	SHF	3.20552	4.16359	-1.02096	0.053901	0.180238
ENSG00000171703	TCEA2	3.12428	4.15668	-1.02362	0.0170003	0.0857768
ENSG00000064763	FAR2	5.3516	6.37896	-1.02497	0.0233194	0.10589
ENSG00000196498	NCOR2	5.40161	6.42657	-1.03968	0.0302361	0.125123
ENSG00000196284	SUPT3H	3.89173	4.93502	-1.04398	0.00464034	0.0352981
ENSG00000145703	IQGAP2	8.14186	9.19098	-1.05031	0.00406314	0.0324721
ENSG00000090975	PITPNM2	3.56006	4.56508	-1.05382	0.0723621	0.217768
ENSG00000139132	FGD4	4.03278	5.03925	-1.05401	0.347133	0.574229
ENSG00000101363	MANBAL	2.23338	3.41726	-1.06503	0.0742744	0.220924
ENSG00000135119	RNFT2	1.18085	2.06563	-1.0658	0.246782	0.470353
ENSG00000175040	CHST2	1.1432	2.02508	-1.06697	0.322736	0.550713
ENSG00000172967	XKR3	0.087827	1.22531	-1.082	0.364048	0.592023
ENSG00000047579	DTNBP1	3.27586	4.24385	-1.08301	0.00741117	0.0488236
ENSG00000187792	ZNF70	5.03349	6.10178	-1.08438	0.0074686	0.0491529
ENSG00000175662	TOM1L2	4.53639	5.59462	-1.08494	0.000105776	0.00216063
ENSG00000174099	MSRB3	6.90216	7.98525	-1.08953	0.0125987	0.0700127
ENSG00000168685	IL7R	-0.014713	1.27315	-1.09076	0.386561	0.611147
ENSG00000143970	ASXL2	5.6763	6.76609	-1.11152	0.0168609	0.0852849
ENSG00000168461	RAB31	3.17288	3.73439	-1.13285	0.531228	0.728217
ENSG00000211584	SLC48A1	3.63014	4.76676	-1.13459	0.00166565	0.0175876
ENSG00000110002	VWA5A	3.85009	4.96106	-1.14186	0.182075	0.391096
ENSG00000156265	MAP3K7CL	0.702136	1.65841	-1.14249	0.382278	0.607003
ENSG00000143387	CTSK	2.05232	3.08184	-1.14623	0.0802996	0.231468
ENSG00000125434	SLC25A35	1.49581	2.65822	-1.15293	0.0239228	0.107902
ENSG00000143919	CAMKMT	2.30086	3.36004	-1.15844	0.0131991	0.0722719
ENSG00000134215	VAV3	7.02325	8.17942	-1.16057	0.000446506	0.00672768
ENSG00000155926	SLA	5.81176	6.99506	-1.16424	0.036986	0.141981
ENSG00000204923	FBXO48	1.45088	2.63094	-1.16855	0.00795592	0.0510961
ENSG00000183960	KCNH8	1.2787	2.57648	-1.17087	0.206357	0.421479
ENSG00000143614	GATAD2B	5.64182	6.79068	-1.17148	0.000140907	0.00270944
ENSG00000104689	TNFRSF10A	3.47599	4.58441	-1.17281	0.0419823	0.154546
ENSG00000158517	NCF1	-0.464554	0.681402	-1.17417	0.43547	0.65318
ENSG00000029639	TFB1M	4.07254	5.29149	-1.18067	0.00367924	0.0301967
ENSG00000121940	CLCC1	5.41742	6.61324	-1.20474	0.00804125	0.0513968
ENSG00000180340	FZD2	-1.42453	-0.281597	-1.20601	0.468771	0.680152
ENSG00000152582	SPEF2	4.14566	5.33758	-1.20711	0.00773498	0.0502322
ENSG00000056972	TRAF3IP2	3.71574	4.92306	-1.23249	0.0505521	0.17344
ENSG00000171502	COL24A1	6.75333	7.99129	-1.2338	0.0303886	0.125515
ENSG00000185278	ZBTB37	6.22185	7.46529	-1.23571	0.00134203	0.0150267
ENSG00000187239	FNBP1	7.23302	8.48817	-1.25439	3.55017e-06	0.000142755
ENSG00000101187	SLCO4A1	2.48017	3.79269	-1.26092	0.0744528	0.221196
ENSG00000127947	PTPN12	5.03536	6.22081	-1.26888	0.0263542	0.115093
ENSG00000167210	LOXHD1	-1.70091	-0.72814	-1.27751	0.598326	0.777994
ENSG00000177462	OR2T8	0.41511	1.74228	-1.28367	0.0494129	0.171138
ENSG00000164440	TXLNB	1.0855	2.4559	-1.28934	0.029398	0.123169
ENSG00000251287	ALG1L2	0.893601	2.25327	-1.29414	0.261009	0.485828
ENSG00000119408	NEK6	3.87713	5.00125	-1.30045	0.113691	0.291394
ENSG00000171408	PDE7B	2.39467	3.77447	-1.30784	0.0350492	0.137671
ENSG00000155893	PXYLP1	1.70599	3.02971	-1.30982	0.012963	0.071355
ENSG00000168016	TRANK1	6.56135	7.8754	-1.31458	0.00172228	0.0180304
ENSG00000188313	PLSCR1	4.75173	6.0695	-1.32938	0.0114269	0.0655522
ENSG00000167615	LENG8	7.43361	8.77536	-1.33809	0.00102954	0.0124785
ENSG00000164674	SYTL3	1.55377	3.11621	-1.34058	0.135797	0.325053
ENSG00000197355	UAP1L1	3.48125	4.9032	-1.34103	0.00272227	0.0244621
ENSG00000079215	SLC1A3	0.410186	1.5081	-1.34435	0.320088	0.549078
ENSG00000158747	NBL1	2.04773	3.57695	-1.34458	0.211103	0.427251
ENSG00000164953	TMEM67	3.47754	4.98273	-1.34515	0.026131	0.114627
ENSG00000172638	EFEMP2	1.10414	2.57224	-1.38296	0.0406881	0.151156
ENSG00000138756	BMP2K	6.52207	7.91469	-1.39617	4.65929e-05	0.00114574
ENSG00000003400	CASP10	5.88091	7.2931	-1.39734	0.000834609	0.0106935
ENSG00000085185	BCORL1	3.85774	5.2452	-1.39899	0.00247065	0.02306
ENSG00000147099	HDAC8	4.4399	5.85201	-1.40804	0.0015167	0.0164144
ENSG00000198964	SGMS1	3.909	5.47626	-1.42572	0.0106224	0.0625486
ENSG00000166046	TCP11L2	4.58943	6.0648	-1.4436	0.0157641	0.0811823
ENSG00000166949	SMAD3	4.59307	6.07017	-1.45695	0.000579518	0.00808072
ENSG00000178163	ZNF518B	4.57073	6.06246	-1.46688	0.00040579	0.00625915
ENSG00000169122	FAM110B	-0.189026	1.07964	-1.47526	0.187869	0.398322
ENSG00000153944	MSI2	8.01195	9.49375	-1.48057	0.00108453	0.0129707
ENSG00000147434	CHRNA6	-3.98597	-2.5003	-1.48496	0.353254	0.581501
ENSG00000140993	TIGD7	2.1599	3.85435	-1.48655	0.03152	0.128892
ENSG00000164828	SUN1	4.15382	5.7329	-1.51104	0.000114815	0.00231933
ENSG00000178104	PDE4DIP	4.42109	5.97879	-1.51405	0.0122205	0.0686326
ENSG00000135074	ADAM19	0.706037	2.42479	-1.51693	0.112713	0.289993
ENSG00000198108	CHSY3	-3.37576	-1.8891	-1.52612	0.3312	0.5583
ENSG00000215912	TTC34	-0.590937	0.947109	-1.53032	0.0260876	0.114515
ENSG00000176723	ZNF843	-1.21053	0.245627	-1.53811	0.150535	0.347892
ENSG00000106772	PRUNE2	0.6652	2.21108	-1.54109	0.0644401	0.202307
ENSG00000170801	HTRA3	1.76451	3.13631	-1.54883	0.203651	0.419203
ENSG00000080298	RFX3	5.03276	6.59066	-1.55562	5.67882e-05	0.00132995
ENSG00000138101	DTNB	3.32785	4.82939	-1.55598	0.000695138	0.00929784
ENSG00000180509	KCNE1	-2.11395	-0.72814	-1.56318	0.254296	0.479104
ENSG00000165914	TTC7B	4.43812	5.84125	-1.56704	0.00987774	0.0592659
ENSG00000160216	AGPAT3	3.79729	5.43259	-1.58451	0.0751012	0.222193
ENSG00000092964	DPYSL2	5.33891	6.94195	-1.61155	0.206543	0.42176
ENSG00000175265	GOLGA8A	5.62648	7.31718	-1.62137	0.115272	0.294151
ENSG00000127418	FGFRL1	1.35386	3.15359	-1.62149	0.0631825	0.199732
ENSG00000101445	PPP1R16B	2.09565	3.89829	-1.65132	0.0571085	0.187291
ENSG00000158321	AUTS2	4.46733	6.21289	-1.68522	0.0262628	0.114868
ENSG00000166816	LDHD	-1.88371	-0.281597	-1.70678	0.209168	0.424878
ENSG00000153094	BCL2L11	0.761749	2.61391	-1.71046	0.111921	0.288709
ENSG00000133121	STARD13	0.369094	2.02508	-1.71513	0.0308456	0.126905
ENSG00000123643	SLC36A1	3.01042	4.69028	-1.73561	0.0118412	0.0671156
ENSG00000215252	GOLGA8B	5.26827	7.14374	-1.7507	0.0490823	0.170417
ENSG00000152056	AP1S3	-0.721299	1.01273	-1.76106	0.0171488	0.0863316
ENSG00000164362	TERT	-0.336518	1.57711	-1.76332	0.10813	0.281714
ENSG00000159216	RUNX1	6.9686	8.74458	-1.77482	0.000722084	0.00955826
ENSG00000057704	TMCC3	-1.76914	-0.0232018	-1.77934	0.341576	0.569234
ENSG00000162881	OXER1	0.536425	2.13582	-1.78843	0.0668654	0.207476
ENSG00000178695	KCTD12	1.92406	3.60275	-1.79872	0.136471	0.326179
ENSG00000133812	SBF2	4.93238	6.69345	-1.80837	0.00327296	0.0279195
ENSG00000114993	RTKN	2.1332	3.79581	-1.82138	0.0155883	0.0806448
ENSG00000042832	TG	0.0776009	1.93642	-1.82407	0.0212273	0.0994737
ENSG00000182175	RGMA	0.303017	2.12564	-1.84132	0.0800973	0.23112
ENSG00000170542	SERPINB9	4.27964	6.21973	-1.88083	0.000798	0.0104017
ENSG00000169224	GCSAML	5.00258	6.85601	-1.88574	0.00109191	0.0130123
ENSG00000078269	SYNJ2	3.50943	5.35461	-1.89209	0.00100559	0.0122696
ENSG00000168813	ZNF507	3.48584	5.4816	-1.91984	0.00487684	0.0364892
ENSG00000121858	TNFSF10	3.56476	5.55037	-1.92337	0.0156633	0.0807932
ENSG00000170921	TANC2	3.96095	5.75568	-1.93284	0.00354838	0.029559
ENSG00000139737	SLAIN1	2.60759	4.84108	-1.97269	0.084242	0.238847
ENSG00000077585	GPR137B	0.46939	2.29124	-1.97952	0.00435288	0.0340222
ENSG00000127946	HIP1	4.75548	6.73042	-1.97979	0.00879688	0.0546578
ENSG00000187566	NHLRC1	-0.0741276	2.1201	-1.99049	0.019458	0.0940258
ENSG00000106526	ACTR3C	2.71682	4.72086	-2.03045	8.65302e-07	4.33907e-05
ENSG00000135835	KIAA1614	-2.01373	0.129964	-2.03547	0.107926	0.281357
ENSG00000103852	TTC23	1.2375	3.46673	-2.03921	0.0225339	0.103536
ENSG00000099377	HSD3B7	1.14903	3.1997	-2.05209	0.0168318	0.0852556
ENSG00000148498	PARD3	-1.34326	0.704396	-2.08635	0.156197	0.356979
ENSG00000197905	TEAD4	-3.45765	-1.44256	-2.12199	0.207184	0.422596
ENSG00000162814	SPATA17	-1.58281	0.553962	-2.14742	0.0417466	0.153937
ENSG00000174705	SH3PXD2B	0.0690249	2.17296	-2.14805	0.0453535	0.16231
ENSG00000138336	TET1	3.04723	5.10978	-2.15662	0.000805505	0.0104585
ENSG00000145431	PDGFC	3.71884	5.57518	-2.19337	0.162992	0.366997
ENSG00000184313	MROH7	0.379572	2.58779	-2.23947	0.00924911	0.0565607
ENSG00000133816	MICAL2	2.66324	4.91681	-2.25028	0.00544926	0.0394343
ENSG00000139354	GAS2L3	0.0537338	2.28936	-2.27525	0.0394372	0.147754
ENSG00000140092	FBLN5	-0.907896	0.824029	-2.29452	0.483306	0.691279
ENSG00000119139	TJP2	1.62496	3.85664	-2.30871	8.05697e-05	0.00172795
ENSG00000119121	TRPM6	-2.55155	-0.178372	-2.3623	0.0874345	0.24498
ENSG00000166446	CDYL2	2.88741	5.49271	-2.38212	0.162253	0.366114
ENSG00000118473	SGIP1	-0.184251	2.17296	-2.38853	0.0013964	0.0155133
ENSG00000131044	TTLL9	-2.12606	0.23486	-2.40233	0.0554249	0.183321
ENSG00000166002	SMCO4	-0.628135	1.76213	-2.41437	0.0187309	0.0916266
ENSG00000102996	MMP15	-0.15655	2.28368	-2.43369	0.0184232	0.090572
ENSG00000115112	TFCP2L1	-2.68367	-0.546855	-2.44329	0.258432	0.483552
ENSG00000118200	CAMSAP2	-1.8273	0.48834	-2.44681	0.0247771	0.110584
ENSG00000170962	PDGFD	1.74048	4.08249	-2.50116	0.0187425	0.0916484
ENSG00000012124	CD22	-0.92471	1.5652	-2.52485	0.00775528	0.0503385
ENSG00000156299	TIAM1	-0.220956	2.28431	-2.52561	0.00271605	0.0244234
ENSG00000180758	GPR157	-0.910108	1.67185	-2.52837	0.025896	0.114026
ENSG00000154229	PRKCA	-0.947059	1.33473	-2.5432	0.242101	0.464827
ENSG00000120756	PLS1	0.869035	3.33185	-2.55198	0.0275335	0.118065
ENSG00000119866	BCL11A	5.41177	7.97114	-2.56739	2.94371e-07	1.79244e-05
ENSG00000275591	XKR5	-0.89858	1.65841	-2.59365	0.00707063	0.0472126
ENSG00000152154	TMEM178A	-1.2232	1.39799	-2.61042	0.00135134	0.0150914
ENSG00000170915	PAQR8	2.43872	5.20301	-2.66446	0.00132521	0.0148644
ENSG00000091879	ANGPT2	-0.661332	1.73959	-2.66555	0.0908166	0.250923
ENSG00000146535	GNA12	3.34241	6.0754	-2.67632	4.20333e-08	3.86676e-06
ENSG00000145945	FAM50B	-0.799328	2.1201	-2.67838	0.0638786	0.201186
ENSG00000099139	PCSK5	-0.729055	1.74228	-2.6879	0.00471143	0.0357326
ENSG00000143067	ZNF697	-0.491396	2.15727	-2.69871	0.00961677	0.0581537
ENSG00000204103	MAFB	-1.52925	0.794682	-2.72406	0.0746606	0.221505
ENSG00000198157	HMGN5	-0.303741	2.41851	-2.73769	0.000891283	0.0112174
ENSG00000136052	SLC41A2	-1.49405	1.23078	-2.74152	0.0188886	0.0920226
ENSG00000104290	FZD3	1.1392	3.82683	-2.74338	0.024492	0.109926
ENSG00000085719	CPNE3	3.96103	6.71664	-2.80433	0.0651744	0.203961
ENSG00000181350	LRRC75A	-1.88041	0.934882	-2.81252	0.0170749	0.0860949
ENSG00000141655	TNFRSF11A	0.127944	2.99558	-2.81431	0.0255801	0.113181
ENSG00000069667	RORA	-2.22598	0.560898	-2.8214	0.0617411	0.197223
ENSG00000081181	ARG2	-0.00358011	2.86323	-2.88569	0.00117037	0.0136672
ENSG00000007350	TKTL1	-3.80986	-0.915337	-2.9042	0.065999	0.205681
ENSG00000106066	CPVL	2.04565	4.8446	-2.91	0.00876453	0.0545098
ENSG00000154122	ANKH	1.17038	4.03412	-2.93374	0.000133473	0.00260567
ENSG00000135622	SEMA4F	-0.121943	2.75012	-2.94959	0.00301814	0.0262537
ENSG00000124788	ATXN1	3.57005	6.57862	-2.95104	0.0219865	0.101789
ENSG00000101162	TUBB1	-2.12839	0.753597	-2.96552	0.00486907	0.0364698
ENSG00000152207	CYSLTR2	1.42649	4.52713	-3.00334	0.0100495	0.0600198
ENSG00000134463	ECHDC3	-0.247457	2.87029	-3.03871	0.00273975	0.0245612
ENSG00000140022	STON2	4.49098	7.48289	-3.04712	0.0180007	0.089141
ENSG00000133962	CATSPERB	-1.99887	0.681402	-3.06413	0.0427867	0.156766
ENSG00000134198	TSPAN2	3.5104	6.79334	-3.07778	0.00479078	0.0361085
ENSG00000140416	TPM1	2.59202	5.5081	-3.11981	2.94182e-06	0.000123335
ENSG00000154310	TNIK	3.00612	6.18699	-3.16169	0.000133199	0.0026043
ENSG00000170271	FAXDC2	0.633203	3.73997	-3.16701	2.36858e-06	0.000101638
ENSG00000163053	SLC16A14	-0.99879	2.04828	-3.17038	0.00395251	0.0318668
ENSG00000109654	TRIM2	-0.415305	2.70209	-3.18198	0.00699122	0.0468503
ENSG00000158555	GDPD5	-0.321229	2.77073	-3.18563	0.00119795	0.0139509
ENSG00000079385	CEACAM1	-2.40969	0.81922	-3.22809	0.0117037	0.0666617
ENSG00000196628	TCF4	4.47961	8.04433	-3.2294	0.00715075	0.0476232
ENSG00000132623	ANKEF1	-1.3689	2.03677	-3.24241	0.00361473	0.0298469
ENSG00000092445	TYRO3	-1.80234	1.39582	-3.24777	0.00197352	0.0198081
ENSG00000169247	SH3TC2	0.922995	4.10966	-3.26956	0.000962612	0.0118812
ENSG00000168386	FILIP1L	-0.475493	2.65216	-3.27365	0.00263225	0.0240195
ENSG00000178573	MAF	-0.801711	2.22771	-3.29603	0.00517529	0.0382302
ENSG00000163629	PTPN13	1.45554	4.42942	-3.33313	0.00779505	0.0504299
ENSG00000148737	TCF7L2	2.27165	4.97107	-3.35028	0.0029698	0.0260064
ENSG00000175928	LRRN1	-1.74147	1.55134	-3.37725	0.00491703	0.0367469
ENSG00000176595	KBTBD11	1.99203	5.06326	-3.39089	0.0192931	0.0934829
ENSG00000198873	GRK5	-0.382558	2.80598	-3.40282	0.00147046	0.016016
ENSG00000170482	SLC23A1	-1.58189	2.04387	-3.44609	0.00131163	0.0147639
ENSG00000154380	ENAH	-1.26622	1.84934	-3.4641	0.0370228	0.142037
ENSG00000179715	PCED1B	-2.39066	0.934882	-3.47149	0.00356345	0.029569
ENSG00000149257	SERPINH1	1.06632	4.45316	-3.4931	0.000761857	0.0100225
ENSG00000173988	LRRC63	1.44144	4.92998	-3.49346	6.13028e-05	0.00141275
ENSG00000183690	EFHC2	1.87105	5.47447	-3.5429	2.52058e-08	2.47375e-06
ENSG00000021300	PLEKHB1	-2.66361	0.856823	-3.56958	0.0012497	0.0143061
ENSG00000117298	ECE1	1.24475	4.78754	-3.58149	1.12863e-05	0.000359894
ENSG00000150594	ADRA2A	-2.87314	0.553962	-3.63917	0.00872764	0.0543596
ENSG00000115825	PRKD3	3.21074	6.86542	-3.66157	0.0134442	0.0730604
ENSG00000160883	HK3	-1.85679	1.46408	-3.67376	0.00491329	0.0367405
ENSG00000184185	KCNJ12	-1.33919	2.38627	-3.68057	0.00228141	0.0219012
ENSG00000166147	FBN1	2.6702	6.45102	-3.69118	3.07254e-08	2.88887e-06
ENSG00000125648	SLC25A23	-1.64517	1.97534	-3.72935	0.000934596	0.0116365
ENSG00000164136	IL15	0.372432	4.04379	-3.7639	2.95499e-06	0.000123437
ENSG00000162738	VANGL2	-1.86097	1.82702	-3.76787	0.000848854	0.0108218
ENSG00000249242	TMEM150C	-2.40411	1.53364	-4.05243	0.000334892	0.0053865
ENSG00000172575	RASGRP1	-0.786523	3.15529	-4.10357	0.00111	0.0131219
ENSG00000038427	VCAN	1.49219	5.2874	-4.1844	0.00189193	0.0191848
ENSG00000092068	SLC7A8	-3.41605	0.715623	-4.18862	0.000543933	0.00771094
ENSG00000117020	AKT3	2.90167	6.97651	-4.2588	0.000946061	0.0117222
ENSG00000206557	TRIM71	1.56624	5.14982	-4.33466	0.014415	0.0768239
ENSG00000183023	SLC8A1	0.0833535	4.48949	-4.56718	1.52688e-05	0.00047274
ENSG00000198369	SPRED2	-0.73904	3.59713	-4.58011	0.000276943	0.00465344
ENSG00000120306	CYSTM1	-2.15535	2.31711	-4.62135	7.20384e-05	0.00159923
ENSG00000134460	IL2RA	-0.821905	3.75956	-4.65687	4.8555e-05	0.00118037
ENSG00000043591	ADRB1	-3.45765	1.12839	-4.6738	0.000184331	0.0033817
ENSG00000135862	LAMC1	0.29356	4.82391	-4.68256	0.00220741	0.0213803
ENSG00000144749	LRIG1	-1.22795	3.52377	-4.77135	3.37025e-05	0.000886736
ENSG00000110799	VWF	1.08176	5.79972	-4.85394	7.53264e-11	2.60324e-08
ENSG00000172915	NBEA	1.02393	5.90433	-4.87211	7.93814e-07	4.06065e-05
ENSG00000169684	CHRNA5	-2.13945	2.72685	-4.87615	3.31367e-06	0.000134088
ENSG00000144115	THNSL2	-1.30704	3.68736	-4.89674	2.66972e-05	0.000737314
ENSG00000120278	PLEKHG1	-2.3178	2.40579	-4.91991	5.74356e-05	0.00134265
ENSG00000175274	TP53I11	-0.986883	3.78007	-4.95875	0.00414287	0.0328298
ENSG00000049323	LTBP1	-0.683475	4.00464	-5.00709	1.99769e-05	0.000585881
ENSG00000146285	SCML4	-0.193521	5.17372	-5.03445	1.66484e-06	7.44348e-05
ENSG00000003147	ICA1	0.832618	6.0513	-5.0745	1.30328e-06	6.12685e-05
ENSG00000182195	LDOC1	-3.67404	1.34644	-5.08311	5.65346e-07	3.12947e-05
ENSG00000196141	SPATS2L	-0.307994	4.54331	-5.16265	1.07215e-05	0.000344461
ENSG00000178538	CA8	-1.56006	3.60802	-5.22433	0.000462628	0.00689571
ENSG00000143147	GPR161	-2.32724	3.06466	-5.28829	4.2423e-07	2.44353e-05
ENSG00000137968	SLC44A5	-1.65496	3.31278	-5.31182	0.000665409	0.00898478
ENSG00000109576	AADAT	-1.68178	3.53961	-5.31399	9.95577e-06	0.000325428
ENSG00000188124	OR2AG2	-3.80986	1.60686	-5.4458	5.00073e-08	4.50312e-06
ENSG00000124882	EREG	2.44774	7.303	-5.45307	0.00187018	0.0190702
ENSG00000104447	TRPS1	2.83056	7.77423	-5.49407	0.00012821	0.00253387
ENSG00000166341	DCHS1	-0.839051	4.51817	-5.52667	0.00132142	0.0148461
ENSG00000163393	SLC22A15	0.0446588	5.14969	-5.53166	0.000628875	0.00860967
ENSG00000134278	SPIRE1	-0.430011	5.09329	-5.69489	9.30236e-06	0.000307363
ENSG00000070018	LRP6	-0.51464	5.17895	-5.71879	0.00305098	0.0264674
ENSG00000019144	PHLDB1	-2.70661	2.96544	-5.75915	6.36351e-08	5.3533e-06
ENSG00000149131	SERPING1	0.245913	5.64434	-5.89276	0.000193342	0.00351674
ENSG00000136193	SCRN1	1.55784	7.16373	-6.01547	0.000413313	0.0063522
ENSG00000166676	TVP23A	-3.55187	2.44179	-6.12043	2.10487e-08	2.21274e-06
ENSG00000089177	KIF16B	-0.603371	5.25429	-6.18655	8.88668e-06	0.000296897
ENSG00000165821	SALL2	-3.37576	2.82508	-6.22213	2.47074e-07	1.60372e-05
ENSG00000115183	TANC1	-0.55878	5.67989	-6.24573	1.3254e-09	2.77835e-07
ENSG00000065534	MYLK	-2.51545	3.75232	-6.27078	2.17933e-08	2.23461e-06
ENSG00000141198	TOM1L1	-2.53349	3.70797	-6.42247	1.90067e-05	0.000562589
ENSG00000262655	SPON1	-3.72797	2.80905	-6.49264	4.60272e-09	6.61134e-07
ENSG00000130508	PXDN	-2.40688	4.13972	-6.52054	0.133786	0.321707
ENSG00000114698	PLSCR4	-2.11049	4.57294	-6.78162	1.20285e-06	5.76061e-05
ENSG00000154175	ABI3BP	-3.29387	3.53894	-6.91885	1.99494e-10	5.45887e-08
ENSG00000184194	GPR173	-3.55187	3.29195	-6.9351	1.42242e-07	1.05136e-05
ENSG00000107863	ARHGAP21	-0.222752	6.64845	-7.0068	1.53098e-07	1.11231e-05
ENSG00000136205	TNS3	1.07647	7.64973	-7.02283	4.65881e-06	0.000177298
ENSG00000152128	TMEM163	-2.63667	4.20007	-7.11706	2.758e-07	1.7037e-05
ENSG00000153246	PLA2R1	-2.36673	4.90822	-7.36325	3.04264e-09	4.86329e-07
ENSG00000106034	CPED1	-1.69202	5.64077	-7.39984	1.90496e-08	2.08195e-06
ENSG00000091490	SEL1L3	-1.18711	6.35348	-7.62652	3.34687e-06	0.000135005
ENSG00000253293	HOXA10	-2.88271	4.85803	-7.83172	5.34046e-12	3.71989e-09
ENSG00000143995	MEIS1	-2.92801	8.3075	-11.4275	1.53892e-12	2.07687e-09
