# Supplementary material for: Identification and interrogation of the gene regulatory network of CEBPA-double mutant acute myeloid leukemia
Source: Leukemia. 2022 Nov 4;37(1):102–12. doi: 10.1038/s41375-022-01744-5 (PMC9883165; doi:10.1038/s41375-022-01744-5)
Supplement: Supplementary file 4 — Supplementary Dataset 3 [file 41375_2022_1744_MOESM4_ESM.xlsx]

## Sheet: AP-1 gene module
AP-1 gene module with gene expression data and ChIP target status
ensemblID	geneSymbol	CEBPAx2_log2CPM_avg	PBSC_log2CPM_avg	log2FC	P.Value	Adj.P.Value	Is_FOS_ChIP_target
ENSG00000131969	ABHD12B	2.29022	-3.29264	5.89812	0.00769661	0.0501083	No
ENSG00000152270	PDE3B	7.43533	2.94231	4.52327	3.03818e-06	0.000125784	No
ENSG00000145428	RNF175	0.934215	-3.29264	4.32093	0.104255	0.275267	No
ENSG00000182247	UBE2E2	5.05259	1.00172	4.06512	0.013853	0.0745967	No
ENSG00000162496	DHRS3	5.04355	1.35122	3.7131	0.327955	0.555593	No
ENSG00000099250	NRP1	0.210654	-3.29264	3.29049	0.20558	0.420797	Yes
ENSG00000178184	PARD6G	-0.247945	-3.29264	2.98281	0.13212	0.319716	No
ENSG00000172543	CTSW	8.97947	6.04532	2.92432	4.14168e-05	0.0010492	No
ENSG00000109686	SH3D19	1.01554	-1.70768	2.88855	0.127416	0.313346	No
ENSG00000145794	MEGF10	1.47959	-1.33919	2.58078	0.0724443	0.217963	No
ENSG00000004939	SLC4A1	1.16574	-1.33919	2.50754	0.269549	0.49623	No
ENSG00000145358	DDIT4L	-0.782317	-3.29264	2.48431	0.244352	0.467823	Yes
ENSG00000164741	DLC1	7.58536	5.09962	2.48323	0.00469071	0.0356132	Yes
ENSG00000088992	TESC	5.94132	3.54208	2.38328	0.00400391	0.0321343	Yes
ENSG00000107968	MAP3K8	7.65861	5.36118	2.29299	0.00647973	0.0444689	Yes
ENSG00000065809	FAM107B	6.29288	4.06053	2.24808	8.04889e-05	0.00172622	No
ENSG00000142178	SIK1	-0.778939	-3.29264	2.23558	0.387902	0.612419	No
ENSG00000135114	OASL	1.2631	-1.09648	2.18853	0.103833	0.274451	No
ENSG00000143507	DUSP10	8.3578	6.1923	2.17275	0.00614084	0.0428825	Yes
ENSG00000134627	PIWIL4	5.64634	3.46045	2.10049	0.00338337	0.02859	No
ENSG00000101188	NTSR1	-0.30458	-2.50016	2.01288	0.305498	0.533694	Yes
ENSG00000145685	LHFPL2	7.40939	5.3998	1.98602	0.0126514	0.0702473	No
ENSG00000070526	ST6GALNAC1	-1.53974	-3.29264	1.85186	0.26282	0.488132	No
ENSG00000135049	AGTPBP1	8.20651	6.38929	1.82078	6.73725e-05	0.0015309	No
ENSG00000090382	LYZ	8.85402	7.1757	1.7226	0.248859	0.473054	No
ENSG00000165168	CYBB	5.83705	3.9547	1.71976	0.367091	0.594432	Yes
ENSG00000140691	ARMC5	6.26795	4.61075	1.67623	0.015179	0.0791943	Yes
ENSG00000007237	GAS7	7.53248	5.89471	1.63412	0.000888477	0.0112094	No
ENSG00000076641	PAG1	6.54741	4.94718	1.62115	0.00509278	0.0377581	Yes
ENSG00000083457	ITGAE	5.38523	3.89614	1.5364	0.0256284	0.113374	No
ENSG00000151948	GLT1D1	0.240204	-1.33919	1.529	0.385484	0.610032	No
ENSG00000183060	LYSMD4	3.77239	2.34513	1.51876	0.0671531	0.207878	Yes
ENSG00000131116	ZNF428	4.77694	3.3214	1.46711	0.0363156	0.140955	Yes
ENSG00000170779	CDCA4	5.58645	4.08264	1.46491	0.00893739	0.0552348	Yes
ENSG00000087086	FTL	10.216	8.78439	1.44178	0.00265295	0.0241045	Yes
ENSG00000187474	FPR3	-1.87207	-3.29264	1.41006	0.453006	0.666357	No
ENSG00000143653	SCCPDH	7.8	6.41963	1.38671	0.00291667	0.025733	Yes
ENSG00000136732	GYPC	8.07207	6.71107	1.36995	0.0371376	0.142374	Yes
ENSG00000072571	HMMR	3.93346	2.56341	1.30947	0.340202	0.567581	Yes
ENSG00000140743	CDR2	4.53543	3.25991	1.2667	0.0189274	0.0921932	No
ENSG00000196739	COL27A1	-1.97254	-3.29264	1.25179	0.59798	0.77783	No
ENSG00000112245	PTP4A1	1.07286	-0.281454	1.24239	0.268094	0.494564	No
ENSG00000133874	RNF122	3.94967	2.72973	1.242	0.170842	0.377596	No
ENSG00000149294	NCAM1	1.08665	-1.16867	1.23243	0.792797	0.898579	No
ENSG00000198879	SFMBT2	6.02898	4.77693	1.21567	0.0429465	0.15711	Yes
ENSG00000165480	SKA3	4.60622	3.30497	1.19569	0.096302	0.261126	Yes
ENSG00000107438	PDLIM1	6.61554	5.46572	1.14988	0.0304197	0.125657	Yes
ENSG00000100612	DHRS7	6.24479	5.11047	1.1354	0.0012071	0.0140184	No
ENSG00000167552	TUBA1A	8.2154	7.08543	1.12601	0.0144339	0.0768277	No
ENSG00000137818	RPLP1	10.0876	8.95899	1.12159	0.0343015	0.135942	Yes
ENSG00000196126	HLA-DRB1	8.56536	7.46043	1.11224	0.0281347	0.119816	No
ENSG00000178307	TMEM11	4.7572	3.65359	1.10275	0.00918686	0.0563141	Yes
ENSG00000135604	STX11	4.80987	3.62396	1.09987	0.29138	0.519601	Yes
ENSG00000139370	SLC15A4	5.7455	4.65036	1.09006	0.0143894	0.0767973	No
ENSG00000106268	NUDT1	4.85316	3.79166	1.07409	0.0730416	0.219245	Yes
ENSG00000105355	PLIN3	6.87165	5.8775	1.00499	0.0345715	0.136462	No
ENSG00000135632	SMYD5	5.15496	4.15706	0.99422	0.0264051	0.115329	No
ENSG00000143514	TP53BP2	6.9132	5.92344	0.986622	0.117704	0.298299	No
ENSG00000103126	AXIN1	6.5244	5.54263	0.985114	0.00579171	0.0410262	Yes
ENSG00000176155	CCDC57	7.15264	6.17407	0.981333	0.170654	0.377458	Yes
ENSG00000144659	SLC25A38	6.01448	5.07434	0.948781	0.0538543	0.180073	Yes
ENSG00000211455	STK38L	6.67895	5.79232	0.902796	0.0185269	0.0909844	No
ENSG00000124126	PREX1	8.26439	7.38608	0.877018	0.0301072	0.12489	Yes
ENSG00000169635	HIC2	4.86253	4.02451	0.871411	0.0285911	0.120972	No
ENSG00000184110	EIF3C	3.50786	2.74125	0.862585	0.180242	0.389236	No
ENSG00000253276	CCDC71L	5.11046	4.28194	0.848231	0.107637	0.28102	No
ENSG00000137955	RABGGTB	8.1316	7.30736	0.828427	0.0101312	0.0604798	Yes
ENSG00000136802	LRRC8A	5.5665	4.72109	0.826312	0.150194	0.347518	No
ENSG00000139289	PHLDA1	1.85816	0.922588	0.821372	0.614227	0.788383	No
ENSG00000135124	P2RX4	6.14729	5.31888	0.815884	0.0318874	0.129962	No
ENSG00000182199	SHMT2	6.44401	5.63773	0.807288	0.0258356	0.113932	Yes
ENSG00000184076	UQCR10	5.65533	4.89234	0.776972	0.0720076	0.217211	No
ENSG00000119900	OGFRL1	7.28621	6.50909	0.776585	0.0409347	0.151879	No
ENSG00000146278	PNRC1	9.05005	8.30561	0.753847	0.0708293	0.215281	No
ENSG00000152332	UHMK1	8.06293	7.31362	0.747581	0.0373125	0.142857	No
ENSG00000105656	ELL	4.7467	4.01146	0.73396	0.176101	0.383965	No
ENSG00000068650	ATP11A	5.97667	5.2095	0.733234	0.0685217	0.210367	Yes
ENSG00000101132	PFDN4	5.21976	4.49432	0.714302	0.071641	0.216424	Yes
ENSG00000165006	UBAP1	5.96434	5.23046	0.714203	0.258037	0.483427	Yes
ENSG00000101190	TCFL5	3.80958	3.14129	0.710982	0.183879	0.393362	Yes
ENSG00000020633	RUNX3	5.66327	4.96858	0.710369	0.235172	0.456811	Yes
ENSG00000185156	MFSD6L	0.88442	0.336056	0.706306	0.407776	0.630796	No
ENSG00000177971	IMP3	5.24867	4.58708	0.692038	0.0828799	0.236143	Yes
ENSG00000064490	RFXANK	5.63061	4.94718	0.678332	0.0773232	0.226257	Yes
ENSG00000188342	GTF2F2	5.90138	5.23431	0.671849	0.0212527	0.099592	Yes
ENSG00000140943	MBTPS1	7.36524	6.70414	0.661162	0.00580776	0.0411172	No
ENSG00000084093	REST	8.19537	7.53876	0.657011	0.0164475	0.0839973	Yes
ENSG00000101558	VAPA	8.13121	7.48024	0.656808	0.0459931	0.163578	Yes
ENSG00000172292	CERS6	7.92315	7.28056	0.644665	0.0112447	0.0647986	No
ENSG00000213585	VDAC1	7.17519	6.5497	0.63231	0.0298454	0.12445	Yes
ENSG00000159322	ADPGK	7.72593	7.09403	0.63032	0.0177257	0.0882353	No
ENSG00000136146	MED4	5.81952	5.2092	0.625606	0.0148536	0.0781019	Yes
ENSG00000213639	PPP1CB	7.85856	7.25069	0.61144	0.151649	0.350253	Yes
ENSG00000196396	PTPN1	6.49692	5.89213	0.602863	0.0812991	0.23325	Yes
ENSG00000092871	RFFL	5.9222	5.33616	0.596995	0.136568	0.326501	No
ENSG00000109320	NFKB1	6.88991	6.30164	0.584642	0.236998	0.459033	No
ENSG00000162511	LAPTM5	9.02709	8.45271	0.581332	0.204352	0.420015	Yes
ENSG00000175104	TRAF6	6.51125	5.9355	0.56555	0.337449	0.564976	No
ENSG00000164163	ABCE1	7.63	7.07368	0.556954	0.0571751	0.187549	No
ENSG00000105298	CACTIN	4.69369	4.16658	0.548564	0.307172	0.535528	No
ENSG00000141506	PIK3R5	5.56987	5.0358	0.534601	0.124602	0.308978	No
ENSG00000128563	PRKRIP1	5.33428	4.7961	0.534531	0.157185	0.358698	No
ENSG00000117748	RPA2	5.83543	5.30427	0.521703	0.250804	0.474981	Yes
ENSG00000100567	PSMA3	6.33499	5.82859	0.517006	0.0555734	0.183756	No
ENSG00000177084	POLE	7.69051	7.17854	0.513333	0.255493	0.480666	No
ENSG00000118900	UBN1	6.52872	6.02107	0.510212	0.0954704	0.259989	Yes
ENSG00000106462	EZH2	6.38461	5.87019	0.506332	0.259804	0.484924	Yes
ENSG00000171067	C11orf24	3.10262	2.69331	0.496849	0.454605	0.668017	Yes
ENSG00000259956	RBM15B	6.85024	6.3945	0.463647	0.132859	0.320449	No
ENSG00000198612	COPS8	5.85049	5.38457	0.462607	0.119213	0.30031	No
ENSG00000130592	LSP1	7.03823	6.57721	0.45741	0.407563	0.630579	Yes
ENSG00000116701	NCF2	4.24934	3.55785	0.452162	0.690015	0.835291	No
ENSG00000105835	NAMPT	6.6108	6.14152	0.449752	0.510568	0.712209	No
ENSG00000167323	STIM1	6.68495	6.25103	0.436007	0.137987	0.328657	Yes
ENSG00000109066	TMEM104	4.16431	3.74839	0.429838	0.396574	0.620347	Yes
ENSG00000128567	PODXL	1.75976	1.46225	0.405026	0.709141	0.847617	No
ENSG00000105612	DNASE2	4.42048	4.02921	0.399908	0.272936	0.500377	No
ENSG00000110958	PTGES3	7.53637	7.14835	0.389091	0.241415	0.464076	No
ENSG00000157150	TIMP4	-2.76569	-3.29264	0.376475	0.860555	0.933368	Yes
ENSG00000164022	AIMP1	6.96775	6.59505	0.374129	0.269391	0.496123	No
ENSG00000153914	SREK1	8.22906	7.86524	0.372383	0.408094	0.630982	No
ENSG00000205903	ZNF316	5.09466	4.77336	0.370903	0.302789	0.530588	No
ENSG00000105851	PIK3CG	7.37889	7.00451	0.369126	0.369705	0.597171	No
ENSG00000176371	ZSCAN2	5.02738	4.71676	0.36112	0.461224	0.673951	No
ENSG00000175137	SH3BP5L	4.95042	4.6485	0.350271	0.389444	0.613642	Yes
ENSG00000073921	PICALM	8.0255	7.68777	0.340438	0.252763	0.477706	Yes
ENSG00000132182	NUP210	8.51002	8.17078	0.340385	0.369918	0.597218	Yes
ENSG00000111596	CNOT2	7.8117	7.47342	0.340003	0.371557	0.598656	No
ENSG00000125618	PAX8	-0.409883	-0.81554	0.333501	0.871174	0.939786	Yes
ENSG00000132825	PPP1R3D	3.82721	3.57106	0.331281	0.323391	0.551152	Yes
ENSG00000090615	GOLGA3	7.13266	6.80312	0.329982	0.170155	0.376996	Yes
ENSG00000162980	ARL5A	5.85042	5.56507	0.317622	0.357298	0.585713	No
ENSG00000138316	ADAMTS14	3.51616	3.15297	0.305951	0.623203	0.794009	Yes
ENSG00000135956	TMEM127	6.04159	5.73859	0.296492	0.398978	0.622378	No
ENSG00000186130	ZBTB6	4.30029	4.12477	0.290386	0.51834	0.718587	No
ENSG00000164076	CAMKV	-0.509632	-0.727997	0.282043	0.857763	0.932237	No
ENSG00000021574	SPAST	6.17982	5.93078	0.26215	0.390626	0.614579	No
ENSG00000183605	SFXN4	5.12228	4.86994	0.251889	0.546818	0.740258	Yes
ENSG00000117054	ACADM	6.33241	6.0888	0.251474	0.648427	0.809219	Yes
ENSG00000135597	REPS1	6.73196	6.49339	0.235499	0.486128	0.694054	Yes
ENSG00000118971	CCND2	8.57982	8.38151	0.195938	0.554605	0.746691	Yes
ENSG00000119396	RAB14	6.88067	6.67962	0.195087	0.680805	0.829085	No
ENSG00000146574	CCZ1B	4.57548	4.35938	0.167163	0.676788	0.826317	Yes
ENSG00000221923	ZNF880	4.667	4.51199	0.167136	0.680318	0.82866	No
ENSG00000159202	UBE2Z	6.31467	6.16089	0.166886	0.444805	0.659415	Yes
ENSG00000139946	PELI2	5.94323	5.79085	0.164696	0.671049	0.823081	Yes
ENSG00000103194	USP10	7.00506	6.84485	0.159279	0.420895	0.641471	Yes
ENSG00000107959	PITRM1	6.60159	6.44653	0.157274	0.513363	0.714708	No
ENSG00000162923	WDR26	7.3319	7.18508	0.14619	0.686081	0.832476	Yes
ENSG00000126602	TRAP1	5.21801	5.09962	0.145204	0.681894	0.829621	Yes
ENSG00000172466	ZNF24	7.16973	7.03354	0.142671	0.674635	0.825738	No
ENSG00000144840	RABL3	4.66497	4.57761	0.137788	0.730715	0.860935	Yes
ENSG00000164330	EBF1	-2.2937	-2.50016	0.137424	0.947031	0.975943	Yes
ENSG00000183513	COA5	5.16793	5.05983	0.126928	0.630296	0.798591	No
ENSG00000138621	PPCDC	4.2867	4.13885	0.124613	0.669858	0.822566	Yes
ENSG00000181027	FKRP	3.82337	3.69533	0.102007	0.791738	0.898174	No
ENSG00000109586	GALNT7	6.83873	6.7393	0.0991727	0.700443	0.842732	No
ENSG00000131773	KHDRBS3	0.554162	0.416288	0.0974264	0.95018	0.977064	No
ENSG00000103043	VAC14	5.50715	5.42269	0.0756625	0.778908	0.88998	No
ENSG00000141642	ELAC1	2.90887	2.87715	0.0625447	0.905711	0.956477	No
ENSG00000140332	TLE3	6.43527	6.37056	0.0536567	0.959172	0.981027	Yes
ENSG00000275793	RIMBP3	1.62939	1.77905	0.0481906	0.951156	0.977333	No
ENSG00000168214	RBPJ	6.80825	6.76818	0.0431039	0.891705	0.95096	Yes
ENSG00000111371	SLC38A1	7.95734	7.917	0.0383264	0.912813	0.95879	No
ENSG00000165684	SNAPC4	4.22828	4.24299	0.0301856	0.940191	0.973315	No
ENSG00000131504	DIAPH1	7.37457	7.36332	0.0149057	0.967295	0.985223	Yes
ENSG00000076248	UNG	5.42169	5.41156	0.0132159	0.981082	0.992819	No
ENSG00000095303	PTGS1	5.4799	5.45342	0.00759234	0.988309	0.994176	No
ENSG00000254415	SIGLEC14	2.48204	2.51541	0.00264901	0.998212	0.999052	No
ENSG00000141560	FN3KRP	4.29531	4.31469	0.000567863	0.998583	0.999052	No
ENSG00000255072	PIGY	0	0	0	1	1	No
ENSG00000109738	GLRB	0	0	0	1	1	No
ENSG00000104368	PLAT	0	0	0	1	1	Yes
ENSG00000165633	VSTM4	0	0	0	1	1	Yes
ENSG00000182985	CADM1	0	0	0	1	1	Yes
ENSG00000124256	ZBP1	0	0	0	1	1	Yes
ENSG00000254709	IGLL5	0	0	0	1	1	Yes
ENSG00000268223	ARL14EPL	0	0	0	1	1	No
ENSG00000258947	TUBB3	0	0	0	1	1	Yes
ENSG00000281991	TMEM265	0	0	0	1	1	No
ENSG00000164935	DCSTAMP	0	0	0	1	1	Yes
ENSG00000182704	TSKU	0	0	0	1	1	Yes
ENSG00000171246	NPTX1	0	0	0	1	1	Yes
ENSG00000141574	SECTM1	0	0	0	1	1	No
ENSG00000169884	WNT10B	0	0	0	1	1	No
ENSG00000085741	WNT11	0	0	0	1	1	No
ENSG00000169583	CLIC3	0	0	0	1	1	Yes
ENSG00000254997	KRTAP5-9	0	0	0	1	1	Yes
ENSG00000154096	THY1	0	0	0	1	1	Yes
ENSG00000117281	CD160	0	0	0	1	1	No
ENSG00000197646	PDCD1LG2	0	0	0	1	1	No
ENSG00000166920	C15orf48	0	0	0	1	1	No
ENSG00000154319	FAM167A	0	0	0	1	1	Yes
ENSG00000155052	CNTNAP5	0	0	0	1	1	Yes
ENSG00000136478	TEX2	5.66734	5.65978	-0.00670816	0.984486	0.993555	No
ENSG00000263001	GTF2I	7.13312	7.14396	-0.0112919	0.956141	0.979534	Yes
ENSG00000122477	LRRC39	-0.422852	-0.401958	-0.0127308	0.989926	0.994684	No
ENSG00000070540	WIPI1	2.38965	2.2678	-0.0158293	0.985888	0.993555	Yes
ENSG00000153029	MR1	5.59748	5.63668	-0.0232522	0.9407	0.973315	Yes
ENSG00000100982	PCIF1	5.32421	5.3583	-0.0377455	0.9191	0.96268	Yes
ENSG00000146072	TNFRSF21	4.70227	4.67054	-0.0478233	0.952164	0.977724	Yes
ENSG00000082701	GSK3B	6.54408	6.59654	-0.0579673	0.806095	0.905557	Yes
ENSG00000152061	RABGAP1L	7.02958	7.09593	-0.066424	0.794212	0.89973	No
ENSG00000104611	SH2D4A	-1.13804	-0.97071	-0.0755603	0.970045	0.986783	Yes
ENSG00000116138	DNAJC16	5.29003	5.40517	-0.0922433	0.808668	0.906747	Yes
ENSG00000148019	CEP78	5.34196	5.42316	-0.093191	0.830885	0.917723	No
ENSG00000078140	UBE2K	6.07638	6.18413	-0.0966523	0.733111	0.862249	No
ENSG00000136720	HS6ST1	4.71734	4.84581	-0.0987485	0.795716	0.900291	Yes
ENSG00000169299	PGM2	6.17574	6.26836	-0.101079	0.677567	0.82679	No
ENSG00000105221	AKT2	6.87731	6.98924	-0.104305	0.712576	0.849606	No
ENSG00000184277	TM2D3	4.57146	4.72208	-0.112353	0.754226	0.875919	Yes
ENSG00000241839	PLEKHO2	5.10807	5.21335	-0.122172	0.790101	0.897229	Yes
ENSG00000167114	SLC27A4	3.53404	3.70104	-0.127031	0.821913	0.913231	No
ENSG00000138668	HNRNPD	7.53668	7.6875	-0.147829	0.710225	0.848437	Yes
ENSG00000065060	UHRF1BP1	6.44625	6.60244	-0.165851	0.65818	0.815743	Yes
ENSG00000164010	ERMAP	4.71555	4.8922	-0.166564	0.542821	0.737953	Yes
ENSG00000119431	HDHD3	3.32005	3.55263	-0.16852	0.661295	0.817169	No
ENSG00000141564	RPTOR	5.81228	5.99843	-0.177829	0.572103	0.76009	No
ENSG00000129933	MAU2	6.28208	6.49328	-0.211548	0.416195	0.638109	No
ENSG00000109618	SEPSECS	5.29596	5.52255	-0.216749	0.466154	0.678177	No
ENSG00000128881	TTBK2	6.69415	6.90586	-0.22108	0.327755	0.555461	Yes
ENSG00000080603	SRCAP	3.28039	3.4933	-0.226972	0.595624	0.775846	No
ENSG00000164236	ANKRD33B	5.01817	5.28761	-0.230509	0.643684	0.806927	Yes
ENSG00000104731	KLHDC4	5.01508	5.2959	-0.253387	0.397714	0.621246	Yes
ENSG00000047188	YTHDC2	6.12706	6.37624	-0.255173	0.417374	0.638464	Yes
ENSG00000152475	ZNF837	-0.148533	0.166793	-0.256972	0.790096	0.897229	Yes
ENSG00000055130	CUL1	6.32065	6.58987	-0.277276	0.409416	0.631652	No
ENSG00000184898	RBM43	3.82217	4.1336	-0.284541	0.445162	0.65955	Yes
ENSG00000030419	IKZF2	7.12722	7.42481	-0.285279	0.59549	0.775782	Yes
ENSG00000139629	GALNT6	4.86598	5.19104	-0.28996	0.543694	0.737981	No
ENSG00000139323	POC1B	5.25166	5.51542	-0.305619	0.348015	0.575362	No
ENSG00000140750	ARHGAP17	5.76837	6.05531	-0.315407	0.360263	0.587962	No
ENSG00000012232	EXTL3	4.24177	4.57864	-0.325467	0.461808	0.674454	No
ENSG00000147044	CASK	3.73253	4.21883	-0.332997	0.612716	0.78781	No
ENSG00000144724	PTPRG	-2.78863	-2.50016	-0.346507	0.868081	0.937715	Yes
ENSG00000115138	POMC	-0.16506	0.681545	-0.365128	0.837436	0.921576	Yes
ENSG00000153179	RASSF3	4.6183	4.95824	-0.369892	0.539098	0.734805	No
ENSG00000077380	DYNC1I2	6.40807	6.7951	-0.383132	0.248859	0.473054	No
ENSG00000166261	ZNF202	4.07706	4.59611	-0.384863	0.400557	0.623777	Yes
ENSG00000144136	SLC20A1	6.21725	6.59436	-0.391732	0.139514	0.331133	Yes
ENSG00000106723	SPIN1	6.8533	7.25802	-0.403007	0.166005	0.370721	No
ENSG00000141425	RPRD1A	5.81773	6.24661	-0.404378	0.249107	0.473454	No
ENSG00000204947	ZNF425	1.37512	1.86324	-0.405549	0.586664	0.770612	No
ENSG00000176715	ACSF3	5.78872	6.24338	-0.437211	0.149966	0.347271	Yes
ENSG00000115306	SPTBN1	8.94603	9.3932	-0.437451	0.420041	0.640628	Yes
ENSG00000118420	UBE3D	3.78208	4.23039	-0.447351	0.17423	0.381715	No
ENSG00000073605	GSDMB	3.21957	3.84662	-0.459959	0.338302	0.565812	No
ENSG00000075275	CELSR1	-0.0228142	0.511027	-0.463812	0.706104	0.846042	No
ENSG00000143494	VASH2	-0.120553	0.390523	-0.463876	0.636839	0.802748	Yes
ENSG00000128512	DOCK4	2.411	2.72356	-0.470405	0.593384	0.774686	No
ENSG00000107077	KDM4C	6.68809	7.15234	-0.471344	0.026572	0.115809	No
ENSG00000136295	TTYH3	5.21495	5.69733	-0.483992	0.407587	0.630579	No
ENSG00000164296	TIGD6	1.53056	2.01793	-0.487414	0.364217	0.592152	Yes
ENSG00000085511	MAP3K4	6.05198	6.55733	-0.509844	0.0436239	0.158681	Yes
ENSG00000071246	VASH1	3.19067	3.67296	-0.529764	0.37561	0.601549	No
ENSG00000175309	PHYKPL	6.39576	6.95843	-0.561918	0.0635987	0.200497	No
ENSG00000166377	ATP9B	5.82333	6.37268	-0.567409	0.0211318	0.0991704	Yes
ENSG00000237765	FAM200B	2.95086	3.66123	-0.574605	0.14486	0.339476	No
ENSG00000114030	KPNA1	5.72467	6.31198	-0.57608	0.060557	0.19514	Yes
ENSG00000177853	ZNF518A	6.85218	7.42564	-0.579976	0.0474276	0.167001	Yes
ENSG00000212916	MAP10	3.71045	4.30276	-0.583587	0.369068	0.596524	Yes
ENSG00000133961	NUMB	5.632	6.20987	-0.585775	0.0772041	0.22596	No
ENSG00000103042	SLC38A7	2.85048	3.51004	-0.587307	0.192771	0.40468	Yes
ENSG00000179965	ZNF771	0.454669	1.02748	-0.620939	0.390407	0.614579	Yes
ENSG00000114423	CBLB	5.50512	6.09074	-0.629464	0.0923842	0.254002	Yes
ENSG00000115421	PAPOLG	5.46138	6.14232	-0.633696	0.10459	0.275768	No
ENSG00000106948	AKNA	7.09915	7.73047	-0.634302	0.0331297	0.133084	Yes
ENSG00000134318	ROCK2	6.27766	6.92647	-0.638155	0.136358	0.326122	No
ENSG00000143033	MTF2	6.826	7.48416	-0.654634	0.0246171	0.11023	Yes
ENSG00000163933	RFT1	4.61323	5.34036	-0.663505	0.0846501	0.239533	Yes
ENSG00000187626	ZKSCAN4	4.18501	4.96318	-0.667312	0.171284	0.378094	No
ENSG00000073060	SCARB1	5.31645	5.97345	-0.681762	0.0413656	0.152976	No
ENSG00000118518	RNF146	4.86946	5.59781	-0.682114	0.112362	0.289459	No
ENSG00000118557	PMFBP1	2.90524	3.45872	-0.685102	0.253446	0.478503	Yes
ENSG00000155636	RBM45	4.249	4.9919	-0.721947	0.0091458	0.056197	No
ENSG00000176105	YES1	4.74449	5.28237	-0.748388	0.634009	0.800679	Yes
ENSG00000104814	MAP4K1	5.15785	5.90607	-0.776177	0.0178066	0.0885694	No
ENSG00000198915	RASGEF1A	2.66834	3.62188	-0.801355	0.183719	0.393216	Yes
ENSG00000039319	ZFYVE16	5.42939	6.23928	-0.807804	0.0331819	0.133154	No
ENSG00000114853	ZBTB47	1.90821	2.69295	-0.863572	0.322679	0.550658	No
ENSG00000165275	TRMT10B	3.39296	4.33342	-0.902614	0.0268133	0.116479	No
ENSG00000196535	MYO18A	7.94374	8.84905	-0.906138	0.00679661	0.0459319	Yes
ENSG00000113966	ARL6	2.3074	3.37972	-0.91545	0.165884	0.370709	No
ENSG00000131375	CAPN7	5.43254	6.35966	-0.91767	0.00234034	0.0222437	No
ENSG00000039068	CDH1	-2.62486	-1.56292	-1.01051	0.473095	0.684031	No
ENSG00000145348	TBCK	6.15724	7.17721	-1.02553	0.00456517	0.0349337	No
ENSG00000196498	NCOR2	5.40147	6.42671	-1.03997	0.0301994	0.125111	Yes
ENSG00000160789	LMNA	4.04794	5.14	-1.04586	0.482949	0.691184	Yes
ENSG00000175040	CHST2	1.14307	2.02522	-1.06726	0.322664	0.550658	Yes
ENSG00000198825	INPP5F	4.47916	5.5516	-1.08135	0.0036425	0.0299862	No
ENSG00000186187	ZNRF1	5.60267	6.70663	-1.09083	0.00295307	0.0259291	Yes
ENSG00000126353	CCR7	-0.666395	0.390523	-1.11791	0.452528	0.666064	No
ENSG00000143387	CTSK	2.05218	3.08198	-1.14661	0.0802638	0.231451	No
ENSG00000029639	TFB1M	4.07241	5.29163	-1.18093	0.0036727	0.0301733	Yes
ENSG00000171502	COL24A1	6.75319	7.99144	-1.23407	0.0303458	0.125514	Yes
ENSG00000177462	OR2T8	0.414977	1.74242	-1.28396	0.0494027	0.171119	Yes
ENSG00000105717	PBX4	-1.16334	-0.178229	-1.29699	0.358715	0.587058	No
ENSG00000170035	UBE2E3	4.06572	5.34006	-1.32614	0.316073	0.545243	No
ENSG00000197355	UAP1L1	3.48112	4.90334	-1.34128	0.00271831	0.0244381	No
ENSG00000070669	ASNS	-0.217138	1.29107	-1.37253	0.0524677	0.177103	Yes
ENSG00000135074	ADAM19	0.705903	2.42494	-1.51734	0.112656	0.290039	Yes
ENSG00000170801	HTRA3	1.76438	3.13645	-1.54901	0.20359	0.419072	Yes
ENSG00000160216	AGPAT3	3.79715	5.43273	-1.58477	0.075053	0.222258	No
ENSG00000101445	PPP1R16B	2.09551	3.89844	-1.6515	0.0570803	0.18743	Yes
ENSG00000127124	HIVEP3	2.85996	4.43166	-1.68016	0.0103749	0.061533	Yes
ENSG00000197405	C5AR1	-0.679607	0.935025	-1.69953	0.185651	0.395073	No
ENSG00000254535	PABPC4L	-3.80999	-2.13167	-1.75484	0.311733	0.540762	Yes
ENSG00000165959	CLMN	2.84127	4.12551	-1.85778	0.135001	0.323845	No
ENSG00000187566	NHLRC1	-0.0742612	2.12024	-1.99085	0.0194575	0.0939677	Yes
ENSG00000159788	RGS12	2.72729	4.74526	-2.04075	0.00149294	0.0161995	Yes
ENSG00000111450	STX2	2.42406	4.41403	-2.11753	0.00780474	0.0504873	No
ENSG00000147852	VLDLR	-0.465822	1.35352	-2.12774	0.633783	0.800679	No
ENSG00000119139	TJP2	1.62483	3.85679	-2.30896	8.0556e-05	0.00172622	No
ENSG00000165935	SMCO2	-2.69614	-0.456425	-2.41792	0.0387709	0.146391	Yes
ENSG00000198753	PLXNB3	-3.28167	-0.915194	-2.4331	0.152115	0.351139	No
ENSG00000154262	ABCA6	-1.04498	1.183	-2.44881	0.121474	0.304053	No
ENSG00000196730	DAPK1	5.83033	8.41379	-2.58123	0.00114205	0.0133873	No
ENSG00000198467	TPM2	2.43551	5.0493	-2.61458	7.7533e-05	0.00168687	No
ENSG00000124491	F13A1	3.39616	5.40253	-2.71559	0.151858	0.350672	No
ENSG00000124181	PLCG1	1.16701	3.95868	-2.76356	0.00170413	0.0179136	No
ENSG00000138400	MDH1B	-1.07995	1.71507	-2.80343	0.0209628	0.0986669	Yes
ENSG00000152207	CYSLTR2	1.42635	4.52727	-3.00365	0.0100383	0.0600032	Yes
ENSG00000203747	FCGR3A	-1.43099	1.53378	-3.20837	0.0156815	0.0808979	No
ENSG00000169247	SH3TC2	0.922861	4.10981	-3.26989	0.000962055	0.0118799	No
ENSG00000137571	SLCO5A1	-0.613453	2.79342	-3.28327	0.0934013	0.255973	Yes
ENSG00000178573	MAF	-0.801845	2.22785	-3.29624	0.00517998	0.0382606	Yes
ENSG00000182022	CHST15	-1.78759	1.39379	-3.37029	0.00657481	0.0449225	Yes
ENSG00000179715	PCED1B	-2.39079	0.935025	-3.47175	0.00356651	0.0296233	No
ENSG00000112530	PACRG	-2.19577	1.16231	-3.57073	0.00055901	0.00784146	No
ENSG00000120156	TEK	-2.72409	1.71507	-4.56531	8.11579e-05	0.00173331	No
ENSG00000050628	PTGER3	-3.45778	1.26032	-4.774	8.38112e-07	4.22609e-05	Yes
ENSG00000153291	SLC25A27	-0.991209	3.7518	-4.85267	6.14522e-06	0.000223977	No
ENSG00000165646	SLC18A2	-1.54918	3.38041	-4.95959	0.00196573	0.0197546	Yes
ENSG00000137968	SLC44A5	-1.65509	3.31293	-5.31212	0.00066539	0.00898873	No
ENSG00000136193	SCRN1	1.5577	7.16387	-6.01564	0.00041187	0.006333	No
ENSG00000141198	TOM1L1	-2.53362	3.70811	-6.42274	1.90101e-05	0.000562955	Yes

## Sheet: CEBP gene module
CEBP gene module with gene expression data and ChIP target status
ensemblID	geneSymbol	CEBPAx2_log2CPM_avg	PBSC_log2CPM_avg	log2FC	P.Value	Adj.P.Value	Is_CEBPA_ChIP_target
ENSG00000172995	ARPP21	5.45843	-3.29264	8.72231	0.0234141	0.106219	Yes
ENSG00000152192	POU4F1	4.9751	-3.29264	7.77529	0.543617	0.737981	Yes
ENSG00000152270	PDE3B	7.43533	2.94231	4.52327	3.03818e-06	0.000125784	Yes
ENSG00000005381	MPO	12.8784	9.37738	3.52154	8.2754e-07	4.20108e-05	Yes
ENSG00000142185	TRPM2	5.25953	2.65572	2.62875	0.0601556	0.194493	Yes
ENSG00000169575	VPREB1	1.59681	-0.401958	2.48709	0.369283	0.596676	No
ENSG00000164741	DLC1	7.58536	5.09962	2.48323	0.00469071	0.0356132	No
ENSG00000051523	CYBA	8.02233	5.62585	2.4067	0.000230908	0.0040971	No
ENSG00000171208	NETO2	3.52102	1.183	2.32344	0.23878	0.461229	Yes
ENSG00000170340	B3GNT2	8.24425	6.17978	2.07151	0.000118856	0.00237735	Yes
ENSG00000145685	LHFPL2	7.40939	5.3998	1.98602	0.0126514	0.0702473	Yes
ENSG00000161860	SYCE2	1.19603	-0.649937	1.86635	0.0703705	0.214391	Yes
ENSG00000121966	CXCR4	7.00129	5.1465	1.81714	0.104019	0.274827	Yes
ENSG00000112149	CD83	4.65477	2.61405	1.78836	0.413197	0.635003	Yes
ENSG00000090382	LYZ	8.85402	7.1757	1.7226	0.248859	0.473054	Yes
ENSG00000165168	CYBB	5.83705	3.9547	1.71976	0.367091	0.594432	Yes
ENSG00000021762	OSBPL5	6.32015	4.64891	1.66974	0.0061198	0.0428009	Yes
ENSG00000175895	PLEKHF2	6.3175	4.68438	1.61604	0.00607008	0.0425485	Yes
ENSG00000152256	PDK1	6.9707	5.40418	1.56684	0.036401	0.141157	Yes
ENSG00000166166	TRMT61A	4.2963	2.77602	1.54044	0.0333327	0.133592	No
ENSG00000151948	GLT1D1	0.240204	-1.33919	1.529	0.385484	0.610032	No
ENSG00000175213	ZNF408	4.18598	2.63109	1.52515	0.0723548	0.217829	No
ENSG00000183060	LYSMD4	3.77239	2.34513	1.51876	0.0671531	0.207878	Yes
ENSG00000187474	FPR3	-1.87207	-3.29264	1.41006	0.453006	0.666357	Yes
ENSG00000143653	SCCPDH	7.8	6.41963	1.38671	0.00291667	0.025733	Yes
ENSG00000197965	MPZL1	6.89704	5.50905	1.38482	0.00331336	0.0282184	Yes
ENSG00000075240	GRAMD4	7.49944	6.13616	1.36382	0.00100801	0.0122931	No
ENSG00000213977	TAX1BP3	1.85844	0.704539	1.30799	0.105928	0.277862	Yes
ENSG00000059769	DNAJC25	3.92765	2.58251	1.29631	0.0387805	0.146391	Yes
ENSG00000101336	HCK	6.41576	5.08849	1.28032	0.202097	0.417065	Yes
ENSG00000133874	RNF122	3.94967	2.72973	1.242	0.170842	0.377596	Yes
ENSG00000197345	MRPL21	5.28367	4.05332	1.23065	0.00687524	0.0463653	Yes
ENSG00000165480	SKA3	4.60622	3.30497	1.19569	0.096302	0.261126	Yes
ENSG00000008018	PSMB1	7.31813	6.15217	1.1689	0.000778277	0.0102118	Yes
ENSG00000107438	PDLIM1	6.61554	5.46572	1.14988	0.0304197	0.125657	Yes
ENSG00000164104	HMGB2	8.3696	7.25745	1.12051	0.0144924	0.0770257	Yes
ENSG00000101194	SLC17A9	7.27958	6.18247	1.10412	0.0252391	0.112074	No
ENSG00000171169	NAIF1	3.50006	2.50336	1.09858	0.0438419	0.159112	Yes
ENSG00000198258	UBL5	6.36931	5.27649	1.09716	0.00403548	0.0322864	No
ENSG00000127184	COX7C	7.9959	6.90087	1.09457	0.0015362	0.0165591	Yes
ENSG00000111885	MAN1A1	8.98699	7.92837	1.06447	0.116132	0.295715	Yes
ENSG00000103202	NME4	6.27171	5.22068	1.05202	0.0108135	0.0633119	No
ENSG00000233927	RPS28	7.97859	6.93502	1.04447	0.0248103	0.110669	Yes
ENSG00000118515	SGK1	3.46252	2.12103	1.03845	0.422528	0.642763	Yes
ENSG00000122862	SRGN	8.97397	7.94702	1.03845	0.148634	0.345471	Yes
ENSG00000096401	CDC5L	7.57518	6.54854	1.02965	0.0101886	0.0606807	Yes
ENSG00000135632	SMYD5	5.15496	4.15706	0.99422	0.0264051	0.115329	Yes
ENSG00000143514	TP53BP2	6.9132	5.92344	0.986622	0.117704	0.298299	Yes
ENSG00000062822	POLD1	5.7945	4.84153	0.959717	0.0713722	0.216081	No
ENSG00000196684	HSH2D	9.11735	8.16318	0.954412	0.0733585	0.219699	Yes
ENSG00000130811	EIF3G	7.55013	6.63933	0.915185	0.0121105	0.0682209	Yes
ENSG00000167460	TPM4	9.16265	8.26099	0.90022	0.0660314	0.205733	Yes
ENSG00000173726	TOMM20	8.14119	7.25056	0.894631	0.0113136	0.0650894	Yes
ENSG00000105963	ADAP1	1.28592	0.336056	0.892411	0.472435	0.683385	Yes
ENSG00000075420	FNDC3B	7.90437	7.02442	0.883753	0.0263067	0.114995	Yes
ENSG00000136158	SPRY2	3.5112	2.65685	0.881672	0.622909	0.79395	Yes
ENSG00000127540	UQCR11	4.06326	3.27897	0.88128	0.195431	0.408455	No
ENSG00000124126	PREX1	8.26439	7.38608	0.877018	0.0301072	0.12489	Yes
ENSG00000169635	HIC2	4.86253	4.02451	0.871411	0.0285911	0.120972	No
ENSG00000175155	YPEL2	6.37256	5.4856	0.864254	0.175422	0.383251	Yes
ENSG00000147570	DNAJC5B	-0.450012	-1.33919	0.853296	0.575723	0.763394	Yes
ENSG00000108370	RGS9	-2.38131	-3.29264	0.845977	0.648522	0.809219	Yes
ENSG00000137364	TPMT	4.80469	3.99036	0.84173	0.0123599	0.0691089	Yes
ENSG00000137955	RABGGTB	8.1316	7.30736	0.828427	0.0101312	0.0604798	Yes
ENSG00000086598	TMED2	7.65663	6.8342	0.825259	0.00309472	0.0268048	Yes
ENSG00000086061	DNAJA1	8.23336	7.41666	0.818632	0.0458891	0.163435	Yes
ENSG00000135124	P2RX4	6.14729	5.31888	0.815884	0.0318874	0.129962	Yes
ENSG00000170802	FOXN2	7.45143	6.63667	0.815261	0.0272841	0.117476	Yes
ENSG00000142657	PGD	7.91242	7.10435	0.809077	0.0232732	0.105748	Yes
ENSG00000105127	AKAP8	6.34594	5.55658	0.798894	0.0324964	0.131351	No
ENSG00000084463	WBP11	7.10696	6.34147	0.768673	0.0445024	0.160525	Yes
ENSG00000122223	CD244	7.19891	6.46046	0.738447	0.0525832	0.177305	Yes
ENSG00000198121	LPAR1	0.416154	-0.401958	0.735582	0.71099	0.848875	Yes
ENSG00000119446	RBM18	5.63184	4.90567	0.726797	0.0600882	0.194462	Yes
ENSG00000130066	SAT1	8.18591	7.47914	0.716145	0.351175	0.579164	Yes
ENSG00000102393	GLA	6.09899	5.41079	0.672569	0.165803	0.370696	No
ENSG00000188342	GTF2F2	5.90138	5.23431	0.671849	0.0212527	0.099592	Yes
ENSG00000140943	MBTPS1	7.36524	6.70414	0.661162	0.00580776	0.0411172	No
ENSG00000084093	REST	8.19537	7.53876	0.657011	0.0164475	0.0839973	No
ENSG00000101558	VAPA	8.13121	7.48024	0.656808	0.0459931	0.163578	Yes
ENSG00000170385	SLC30A1	5.00146	4.34096	0.656312	0.251648	0.476161	Yes
ENSG00000171862	PTEN	9.40928	8.76365	0.643557	0.0261083	0.114592	Yes
ENSG00000100644	HIF1A	8.13828	7.53446	0.613113	0.19413	0.406865	Yes
ENSG00000213639	PPP1CB	7.85856	7.25069	0.61144	0.151649	0.350253	Yes
ENSG00000196396	PTPN1	6.49692	5.89213	0.602863	0.0812991	0.23325	Yes
ENSG00000112699	GMDS	4.59375	4.02292	0.582621	0.155394	0.356089	Yes
ENSG00000135801	TAF5L	5.28168	4.71676	0.580183	0.158006	0.359995	Yes
ENSG00000125458	NT5C	5.16224	4.59358	0.576331	0.129211	0.316126	No
ENSG00000120129	DUSP1	9.36568	8.81423	0.568209	0.449909	0.663483	Yes
ENSG00000074416	MGLL	6.9302	6.36735	0.564418	0.318061	0.54738	Yes
ENSG00000105339	DENND3	7.90192	7.34394	0.558417	0.023077	0.105437	Yes
ENSG00000124380	SNRNP27	4.77728	4.2809	0.548665	0.123946	0.308011	Yes
ENSG00000085449	WDFY1	5.89933	5.33619	0.537957	0.229969	0.450193	Yes
ENSG00000169991	IFFO2	5.53592	4.99498	0.536332	0.335332	0.562979	Yes
ENSG00000117748	RPA2	5.83543	5.30427	0.521703	0.250804	0.474981	Yes
ENSG00000100567	PSMA3	6.33499	5.82859	0.517006	0.0555734	0.183756	Yes
ENSG00000104472	CHRAC1	5.21567	4.69936	0.500135	0.167722	0.373355	Yes
ENSG00000184292	TACSTD2	-2.69873	-3.29264	0.483601	0.765147	0.882615	Yes
ENSG00000023839	ABCC2	2.08676	1.61505	0.483332	0.434234	0.652702	No
ENSG00000197530	MIB2	4.65545	4.19082	0.478857	0.516607	0.717393	Yes
ENSG00000100294	MCAT	3.48659	3.04545	0.47636	0.256999	0.482576	Yes
ENSG00000123505	AMD1	9.17666	8.7084	0.471208	0.223356	0.442875	Yes
ENSG00000163527	STT3B	8.85873	8.39215	0.46646	0.0642353	0.201907	Yes
ENSG00000148426	PROSER2	3.78644	3.36018	0.461672	0.567995	0.756439	Yes
ENSG00000074201	CLNS1A	7.577	7.11957	0.457521	0.088807	0.247724	Yes
ENSG00000130592	LSP1	7.03823	6.57721	0.45741	0.407563	0.630579	Yes
ENSG00000105835	NAMPT	6.6108	6.14152	0.449752	0.510568	0.712209	Yes
ENSG00000140968	IRF8	3.65201	3.04545	0.44633	0.803441	0.90437	Yes
ENSG00000154813	DPH3	4.27696	3.84408	0.431855	0.223115	0.442666	Yes
ENSG00000109066	TMEM104	4.16431	3.74839	0.429838	0.396574	0.620347	Yes
ENSG00000174780	SRP72	7.98377	7.57208	0.414318	0.0521915	0.176726	Yes
ENSG00000154127	UBASH3B	6.56058	6.14863	0.411008	0.644225	0.807103	Yes
ENSG00000055483	USP36	6.31617	5.90052	0.408871	0.35661	0.585037	Yes
ENSG00000137776	SLTM	8.0579	7.65552	0.406166	0.102975	0.273225	Yes
ENSG00000128567	PODXL	1.75976	1.46225	0.405026	0.709141	0.847617	No
ENSG00000105612	DNASE2	4.42048	4.02921	0.399908	0.272936	0.500377	Yes
ENSG00000151893	CACUL1	6.96753	6.57088	0.399167	0.128479	0.314914	No
ENSG00000145247	OCIAD2	4.11346	3.76995	0.375174	0.53286	0.729546	Yes
ENSG00000164022	AIMP1	6.96775	6.59505	0.374129	0.269391	0.496123	Yes
ENSG00000153914	SREK1	8.22906	7.86524	0.372383	0.408094	0.630982	Yes
ENSG00000178950	GAK	6.63813	6.27232	0.359511	0.383975	0.608849	No
ENSG00000128944	KNSTRN	4.02201	3.70732	0.355085	0.460029	0.673089	Yes
ENSG00000170348	TMED10	7.74792	7.39662	0.350898	0.176993	0.384756	No
ENSG00000164691	TAGAP	6.58161	6.22856	0.346347	0.447071	0.660666	Yes
ENSG00000111859	NEDD9	3.80155	3.39495	0.342084	0.641151	0.80569	Yes
ENSG00000071073	MGAT4A	5.98656	5.65371	0.324002	0.611365	0.787305	Yes
ENSG00000146094	DOK3	5.8591	5.5447	0.320953	0.543417	0.737981	Yes
ENSG00000198208	RPS6KL1	2.34343	1.94371	0.308997	0.823807	0.914444	Yes
ENSG00000095787	WAC	7.95637	7.66852	0.290564	0.274498	0.501664	Yes
ENSG00000166401	SERPINB8	4.44009	3.9919	0.290296	0.655517	0.814099	Yes
ENSG00000108306	FBXL20	6.67606	6.3979	0.278147	0.236213	0.457999	Yes
ENSG00000071537	SEL1L	6.98357	6.70745	0.275972	0.492111	0.697726	Yes
ENSG00000116350	SRSF4	6.85777	6.58848	0.272907	0.388849	0.613093	No
ENSG00000183255	PTTG1IP	8.05754	7.7951	0.261231	0.396574	0.620347	Yes
ENSG00000076662	ICAM3	7.41828	7.16333	0.257543	0.431064	0.650231	Yes
ENSG00000122779	TRIM24	7.36027	7.11391	0.246426	0.398049	0.621611	Yes
ENSG00000122042	UBL3	5.20649	4.99594	0.23908	0.508848	0.710629	Yes
ENSG00000089280	FUS	7.13728	6.90326	0.237475	0.600334	0.779465	No
ENSG00000171045	TSNARE1	4.14305	3.78021	0.23192	0.651668	0.811366	Yes
ENSG00000163374	YY1AP1	7.00313	6.76689	0.23061	0.618677	0.790999	Yes
ENSG00000187713	TMEM203	3.90538	3.77742	0.225576	0.631847	0.799685	Yes
ENSG00000101966	XIAP	6.02776	5.83666	0.222031	0.514865	0.71566	No
ENSG00000203797	DDO	3.76957	3.55623	0.209908	0.850573	0.928287	Yes
ENSG00000011426	ANLN	5.02349	4.70012	0.208456	0.735941	0.864148	Yes
ENSG00000067248	DHX29	6.00984	5.7847	0.208135	0.456313	0.669325	Yes
ENSG00000171204	TMEM126B	4.78607	4.63198	0.205428	0.52006	0.719861	Yes
ENSG00000183856	IQGAP3	3.92114	3.54275	0.198063	0.846231	0.925907	Yes
ENSG00000102572	STK24	6.48972	6.3092	0.188	0.58135	0.766934	Yes
ENSG00000140395	WDR61	5.32698	5.15667	0.187523	0.640141	0.805318	Yes
ENSG00000161040	FBXL13	3.56367	3.282	0.170669	0.820192	0.912569	Yes
ENSG00000077152	UBE2T	2.71936	2.49961	0.16874	0.885916	0.948174	Yes
ENSG00000139946	PELI2	5.94323	5.79085	0.164696	0.671049	0.823081	Yes
ENSG00000023228	NDUFS1	7.13892	6.99001	0.150195	0.497062	0.701819	Yes
ENSG00000189077	TMEM120A	2.285	2.24074	0.145939	0.823223	0.914033	Yes
ENSG00000138674	SEC31A	7.7348	7.59113	0.145697	0.624657	0.794753	Yes
ENSG00000120899	PTK2B	8.11781	7.97041	0.143068	0.648183	0.808995	Yes
ENSG00000082898	XPO1	8.75853	8.63743	0.12393	0.663672	0.818505	Yes
ENSG00000188895	MSL1	6.80062	6.67536	0.122121	0.606767	0.784314	Yes
ENSG00000141446	ESCO1	6.39204	6.27909	0.11098	0.715425	0.851707	Yes
ENSG00000108651	UTP6	6.68729	6.57854	0.110851	0.732599	0.862044	Yes
ENSG00000198087	CD2AP	6.83615	6.72239	0.110353	0.696487	0.839868	No
ENSG00000163870	TPRA1	4.6379	4.57499	0.107434	0.771303	0.885832	Yes
ENSG00000101639	CEP192	7.73151	7.62903	0.101156	0.721246	0.854659	Yes
ENSG00000144668	ITGA9	7.62441	7.5407	0.0851285	0.8587	0.93278	Yes
ENSG00000197226	TBC1D9B	7.43948	7.35684	0.0847386	0.75612	0.877055	No
ENSG00000133246	PRAM1	6.1371	6.05599	0.0671769	0.915276	0.960237	Yes
ENSG00000054277	OPN3	4.75978	4.66555	0.0605121	0.908946	0.957125	No
ENSG00000167186	COQ7	4.21048	4.12061	0.0505292	0.907446	0.957001	Yes
ENSG00000166938	DIS3L	6.14015	6.09467	0.0452831	0.828609	0.916672	Yes
ENSG00000132781	MUTYH	1.95369	1.97549	0.0416052	0.945	0.974794	Yes
ENSG00000171792	RHNO1	4.10695	4.10327	0.0391098	0.927282	0.966728	Yes
ENSG00000165684	SNAPC4	4.22828	4.24299	0.0301856	0.940191	0.973315	Yes
ENSG00000128604	IRF5	6.3087	6.27618	0.0177494	0.956794	0.979848	No
ENSG00000229314	ORM1	0	0	0	1	1	Yes
ENSG00000007171	NOS2	0	0	0	1	1	Yes
ENSG00000204710	SPDYC	0	0	0	1	1	No
ENSG00000165633	VSTM4	0	0	0	1	1	Yes
ENSG00000172986	GXYLT2	0	0	0	1	1	Yes
ENSG00000184113	CLDN5	0	0	0	1	1	No
ENSG00000150281	CTF1	0	0	0	1	1	Yes
ENSG00000124256	ZBP1	0	0	0	1	1	Yes
ENSG00000183032	SLC25A21	0	0	0	1	1	Yes
ENSG00000166342	NETO1	0	0	0	1	1	Yes
ENSG00000124785	NRN1	0	0	0	1	1	Yes
ENSG00000187260	WDR86	0	0	0	1	1	Yes
ENSG00000141574	SECTM1	0	0	0	1	1	No
ENSG00000157152	SYN2	0	0	0	1	1	Yes
ENSG00000025423	HSD17B6	0	0	0	1	1	No
ENSG00000113361	CDH6	0	0	0	1	1	No
ENSG00000205927	OLIG2	0	0	0	1	1	Yes
ENSG00000109819	PPARGC1A	0	0	0	1	1	Yes
ENSG00000185332	TMEM105	0	0	0	1	1	Yes
ENSG00000130997	POLN	0	0	0	1	1	No
ENSG00000161904	LEMD2	5.2404	5.22553	-0.00594907	0.981597	0.992909	Yes
ENSG00000134698	AGO4	7.05199	7.05156	-0.00639048	0.984386	0.993555	Yes
ENSG00000136478	TEX2	5.66734	5.65978	-0.00670816	0.984486	0.993555	Yes
ENSG00000263001	GTF2I	7.13312	7.14396	-0.0112919	0.956141	0.979534	Yes
ENSG00000101596	SMCHD1	8.34127	8.36699	-0.0209435	0.940504	0.973315	Yes
ENSG00000124721	DNAH8	-3.24007	-3.29264	-0.0283059	0.993399	0.996216	Yes
ENSG00000135926	TMBIM1	6.00657	6.04828	-0.0428269	0.914652	0.960055	Yes
ENSG00000005810	MYCBP2	9.31392	9.36326	-0.0438037	0.870048	0.939206	Yes
ENSG00000110435	PDHX	4.90456	4.97423	-0.0606249	0.839294	0.922335	No
ENSG00000111321	LTBR	4.89423	4.92168	-0.0610588	0.902616	0.955397	Yes
ENSG00000197323	TRIM33	7.26134	7.32603	-0.0648358	0.830922	0.917723	Yes
ENSG00000164970	FAM219A	2.83842	2.80274	-0.0743737	0.879726	0.94479	No
ENSG00000095002	MSH2	6.39446	6.47388	-0.0785249	0.8538	0.930065	No
ENSG00000178199	ZC3H12D	3.00747	3.12173	-0.080352	0.856777	0.931799	Yes
ENSG00000107745	MICU1	5.47261	5.54474	-0.0857276	0.712599	0.849606	Yes
ENSG00000136720	HS6ST1	4.71734	4.84581	-0.0987485	0.795716	0.900291	Yes
ENSG00000128791	TWSG1	5.45801	5.528	-0.0994769	0.829399	0.916996	Yes
ENSG00000066827	ZFAT	4.78085	4.87123	-0.112696	0.720784	0.854304	Yes
ENSG00000070756	PABPC1	9.79323	9.93302	-0.137894	0.658332	0.815852	Yes
ENSG00000121060	TRIM25	6.37817	6.51793	-0.142679	0.576656	0.763998	Yes
ENSG00000146433	TMEM181	5.99167	6.12007	-0.143247	0.688598	0.834206	Yes
ENSG00000075568	TMEM131	6.75103	6.88357	-0.143612	0.533549	0.729938	Yes
ENSG00000102699	PARP4	8.0109	8.16004	-0.149483	0.590693	0.772851	Yes
ENSG00000112592	TBP	4.46622	4.6705	-0.150998	0.57604	0.76359	Yes
ENSG00000132953	XPO4	6.6722	6.82342	-0.151216	0.608472	0.785201	Yes
ENSG00000100243	CYB5R3	5.43482	5.61546	-0.160775	0.607933	0.785108	No
ENSG00000205356	TECPR1	4.98269	5.21099	-0.173136	0.663096	0.818189	Yes
ENSG00000165029	ABCA1	5.83694	5.98205	-0.173676	0.813006	0.908048	Yes
ENSG00000171603	CLSTN1	6.55631	6.72661	-0.179017	0.594628	0.775283	No
ENSG00000160961	ZNF333	5.11844	5.30196	-0.187229	0.526585	0.725457	Yes
ENSG00000009790	TRAF3IP3	6.61236	6.82265	-0.209839	0.592193	0.773989	Yes
ENSG00000277443	MARCKS	4.00288	3.83373	-0.211268	0.878521	0.94404	Yes
ENSG00000064933	PMS1	5.85676	6.06668	-0.214406	0.529264	0.727123	Yes
ENSG00000109618	SEPSECS	5.29596	5.52255	-0.216749	0.466154	0.678177	Yes
ENSG00000124523	SIRT5	4.97299	5.18385	-0.228805	0.435196	0.653286	Yes
ENSG00000131323	TRAF3	4.43715	4.68053	-0.250098	0.505234	0.708092	Yes
ENSG00000099992	TBC1D10A	3.51103	3.71415	-0.263139	0.697576	0.840733	Yes
ENSG00000135945	REV1	6.29803	6.56299	-0.267234	0.158097	0.360074	Yes
ENSG00000172943	PHF8	5.72455	6.00403	-0.272043	0.274027	0.501413	Yes
ENSG00000175782	SLC35E3	4.81582	5.07339	-0.272222	0.375979	0.601764	Yes
ENSG00000030419	IKZF2	7.12722	7.42481	-0.285279	0.59549	0.775782	Yes
ENSG00000101493	ZNF516	5.81567	6.0797	-0.287843	0.42646	0.646001	Yes
ENSG00000182578	CSF1R	3.24874	3.18709	-0.304789	0.876096	0.942712	No
ENSG00000139323	POC1B	5.25166	5.51542	-0.305619	0.348015	0.575362	Yes
ENSG00000197912	SPG7	7.18297	7.49476	-0.307998	0.280998	0.508747	Yes
ENSG00000115392	FANCL	5.6566	5.96016	-0.313772	0.356343	0.584749	Yes
ENSG00000099331	MYO9B	7.69197	8.01045	-0.315759	0.297749	0.526192	Yes
ENSG00000215114	UBXN2B	5.07904	5.40801	-0.318639	0.309689	0.538441	Yes
ENSG00000040933	INPP4A	5.97578	6.29609	-0.329415	0.32086	0.549494	Yes
ENSG00000058056	USP13	4.71649	5.00831	-0.334678	0.327305	0.555113	Yes
ENSG00000164048	ZNF589	4.91527	5.30541	-0.335348	0.368291	0.595644	Yes
ENSG00000022567	SLC45A4	2.74876	3.11695	-0.338886	0.587233	0.770907	Yes
ENSG00000144724	PTPRG	-2.78863	-2.50016	-0.346507	0.868081	0.937715	Yes
ENSG00000138834	MAPK8IP3	7.09836	7.47398	-0.366156	0.458653	0.671574	No
ENSG00000226174	TEX22	1.46759	1.9147	-0.368509	0.605458	0.783098	No
ENSG00000152465	NMT2	2.49978	3.04655	-0.381073	0.64183	0.805942	Yes
ENSG00000183354	KIAA2026	6.67649	7.0708	-0.399184	0.0640771	0.201459	Yes
ENSG00000108557	RAI1	5.80079	6.21722	-0.399506	0.230696	0.450993	Yes
ENSG00000141425	RPRD1A	5.81773	6.24661	-0.404378	0.249107	0.473454	Yes
ENSG00000204947	ZNF425	1.37512	1.86324	-0.405549	0.586664	0.770612	Yes
ENSG00000111886	GABRR2	0.848528	1.29107	-0.4199	0.563045	0.752931	Yes
ENSG00000176715	ACSF3	5.78872	6.24338	-0.437211	0.149966	0.347271	Yes
ENSG00000118420	UBE3D	3.78208	4.23039	-0.447351	0.17423	0.381715	Yes
ENSG00000213930	GALT	4.61835	5.09686	-0.454956	0.193943	0.406606	No
ENSG00000143494	VASH2	-0.120553	0.390523	-0.463876	0.636839	0.802748	Yes
ENSG00000104324	CPQ	4.32282	4.73673	-0.479209	0.370014	0.597299	Yes
ENSG00000179630	LACC1	2.86152	3.43006	-0.479243	0.423692	0.643524	Yes
ENSG00000185650	ZFP36L1	3.54195	4.14742	-0.484325	0.71541	0.851707	Yes
ENSG00000183077	AFMID	4.26498	4.75106	-0.490185	0.173031	0.380271	Yes
ENSG00000104325	DECR1	5.16786	5.68859	-0.495486	0.112703	0.290039	Yes
ENSG00000266028	SRGAP2	4.10014	4.41297	-0.497608	0.37666	0.602219	Yes
ENSG00000085511	MAP3K4	6.05198	6.55733	-0.509844	0.0436239	0.158681	Yes
ENSG00000240303	ACAD11	3.10949	3.63601	-0.524862	0.197316	0.411101	No
ENSG00000153140	CETN3	3.5647	4.24374	-0.532472	0.499342	0.703999	Yes
ENSG00000167208	SNX20	5.94573	6.49345	-0.540272	0.140494	0.332695	Yes
ENSG00000101407	TTI1	5.51966	6.08935	-0.543113	0.0900327	0.249633	Yes
ENSG00000237765	FAM200B	2.95086	3.66123	-0.574605	0.14486	0.339476	Yes
ENSG00000163945	UVSSA	4.45667	5.03137	-0.575733	0.132405	0.320019	Yes
ENSG00000177853	ZNF518A	6.85218	7.42564	-0.579976	0.0474276	0.167001	Yes
ENSG00000212916	MAP10	3.71045	4.30276	-0.583587	0.369068	0.596524	Yes
ENSG00000058866	DGKG	3.79088	4.27524	-0.608309	0.379054	0.603985	Yes
ENSG00000100354	TNRC6B	7.53181	8.16609	-0.635562	0.007361	0.0486411	No
ENSG00000116133	DHCR24	4.40687	4.91988	-0.659895	0.435939	0.6535	Yes
ENSG00000018699	TTC27	5.19224	5.88229	-0.684432	0.0291438	0.122603	Yes
ENSG00000118557	PMFBP1	2.90524	3.45872	-0.685102	0.253446	0.478503	Yes
ENSG00000162601	MYSM1	6.55484	7.25503	-0.704135	0.0244825	0.109895	Yes
ENSG00000174428	GTF2IRD2B	3.08068	3.80355	-0.707496	0.0676067	0.20876	Yes
ENSG00000105497	ZNF175	3.77895	4.63605	-0.734908	0.162395	0.36647	Yes
ENSG00000160062	ZBTB8A	4.15512	4.92947	-0.747489	0.0533185	0.178983	Yes
ENSG00000176105	YES1	4.74449	5.28237	-0.748388	0.634009	0.800679	Yes
ENSG00000130775	THEMIS2	5.57603	6.32325	-0.775702	0.117287	0.297753	Yes
ENSG00000171943	SRGAP2C	2.50677	3.13118	-0.78309	0.175157	0.382908	Yes
ENSG00000114853	ZBTB47	1.90821	2.69295	-0.863572	0.322679	0.550658	Yes
ENSG00000178718	RPP25	0.80123	1.59393	-0.879434	0.444796	0.659415	Yes
ENSG00000148606	POLR3A	4.96581	5.86283	-0.884472	0.0272914	0.117476	Yes
ENSG00000139083	ETV6	8.0183	8.91175	-0.892187	0.00184352	0.0189431	Yes
ENSG00000135365	PHF21A	5.46466	6.35103	-0.932158	0.0017729	0.0184396	Yes
ENSG00000111731	C2CD5	5.70413	6.64394	-0.947639	0.00909824	0.0559855	Yes
ENSG00000154451	GBP5	5.61661	6.53904	-0.948254	0.149882	0.347271	No
ENSG00000261371	PECAM1	6.92649	7.88841	-0.963932	0.0508057	0.174111	No
ENSG00000108848	LUC7L3	7.77847	8.8068	-1.0337	0.00350819	0.0294104	No
ENSG00000145703	IQGAP2	8.14173	9.19112	-1.05059	0.00405018	0.0323837	Yes
ENSG00000165568	AKR1E2	1.49289	3.04765	-1.05132	0.411037	0.632856	Yes
ENSG00000135912	TTLL4	3.66309	4.69726	-1.06965	0.0392209	0.147401	Yes
ENSG00000156931	VPS8	6.78763	7.85162	-1.07092	0.00398652	0.032055	No
ENSG00000186187	ZNRF1	5.60267	6.70663	-1.09083	0.00295307	0.0259291	Yes
ENSG00000127511	SIN3B	4.66818	5.80583	-1.15919	0.00201424	0.0200492	Yes
ENSG00000158517	NCF1	-0.464688	0.681545	-1.17449	0.435388	0.653286	Yes
ENSG00000167182	SP2	2.50325	3.76175	-1.25274	0.00541442	0.0392984	Yes
ENSG00000101187	SLCO4A1	2.48004	3.79283	-1.26123	0.0743903	0.221217	No
ENSG00000104043	ATP8B4	9.15997	10.4508	-1.27554	0.0636659	0.20066	Yes
ENSG00000111077	TNS2	-0.0487328	1.22545	-1.31356	0.0957694	0.260455	Yes
ENSG00000164674	SYTL3	1.55363	3.11635	-1.34094	0.135757	0.32511	Yes
ENSG00000259120	SMIM6	-0.572173	0.698859	-1.38567	0.132128	0.319716	Yes
ENSG00000121005	CRISPLD1	3.2702	4.97423	-1.48676	0.161395	0.365309	Yes
ENSG00000197405	C5AR1	-0.679607	0.935025	-1.69953	0.185651	0.395073	Yes
ENSG00000185339	TCN2	1.19831	2.85797	-1.76027	0.089929	0.249633	Yes
ENSG00000042286	AIFM2	-0.183679	1.63868	-1.87127	0.0123194	0.0690024	Yes
ENSG00000157933	SKI	3.03438	4.8921	-1.92442	0.00239846	0.0226211	Yes
ENSG00000140092	FBLN5	-0.90803	0.824172	-2.2945	0.483226	0.691411	Yes
ENSG00000160013	PTGIR	-0.855781	1.33251	-2.48872	0.0513238	0.175323	No
ENSG00000099139	PCSK5	-0.729188	1.74242	-2.68808	0.00471466	0.0357738	No
ENSG00000173548	SNX33	1.88429	4.70581	-2.71648	8.05096e-05	0.00172622	Yes
ENSG00000179104	TMTC2	0.432983	3.24852	-2.91189	0.149283	0.346303	Yes
ENSG00000152207	CYSLTR2	1.42635	4.52727	-3.00365	0.0100383	0.0600032	Yes
ENSG00000186862	PDZD7	-2.6393	0.307198	-3.09433	0.00764999	0.0498555	No
ENSG00000085265	FCN1	1.66331	4.30206	-3.22855	0.00695438	0.0467511	Yes
ENSG00000175928	LRRN1	-1.7416	1.55149	-3.3775	0.00491968	0.036784	Yes
ENSG00000115828	QPCT	-2.97786	0.432967	-3.59507	0.0178526	0.0886255	Yes
ENSG00000206557	TRIM71	1.56611	5.14997	-4.33472	0.0143874	0.0767973	Yes
ENSG00000120156	TEK	-2.72409	1.71507	-4.56531	8.11579e-05	0.00173331	Yes
ENSG00000120306	CYSTM1	-2.15548	2.31725	-4.62155	7.21339e-05	0.0016021	Yes
ENSG00000133065	SLC41A1	-0.668223	4.06053	-4.69102	5.95591e-05	0.00138534	No
ENSG00000153291	SLC25A27	-0.991209	3.7518	-4.85267	6.14522e-06	0.000223977	No
ENSG00000165646	SLC18A2	-1.54918	3.38041	-4.95959	0.00196573	0.0197546	Yes
ENSG00000019144	PHLDB1	-2.70674	2.96558	-5.75941	6.38071e-08	5.37029e-06	No
ENSG00000152128	TMEM163	-2.6368	4.20022	-7.11723	2.76136e-07	1.70657e-05	Yes

## Sheet: RUNX gene module
: RUNX, CEBP and FOS GRN modules with gene expression data and ChIP target status
ensemblID	geneSymbol	CEBPAx2_log2CPM_avg	PBSC_log2CPM_avg	log2FC	P.Value	Adj.P.Value	Is_RUNX1_ChIP_target
ENSG00000172995	ARPP21	5.45843	-3.29264	8.72231	0.0234141	0.106219	Yes
ENSG00000152192	POU4F1	4.9751	-3.29264	7.77529	0.543617	0.737981	Yes
ENSG00000131969	ABHD12B	2.29022	-3.29264	5.89812	0.00769661	0.0501083	No
ENSG00000152270	PDE3B	7.43533	2.94231	4.52327	3.03818e-06	0.000125784	Yes
ENSG00000180644	PRF1	4.92572	0.824172	4.2174	0.0534361	0.179126	Yes
ENSG00000112559	MDFI	2.31477	-1.70768	3.94525	0.273392	0.500931	No
ENSG00000104313	EYA1	-0.248612	-3.29264	3.13218	0.274445	0.50164	No
ENSG00000159674	SPON2	4.18765	1.15325	3.01418	0.0149318	0.0783844	Yes
ENSG00000116824	CD2	0.148944	-2.50016	2.79847	0.086798	0.243726	Yes
ENSG00000186010	NDUFA13	4.46687	2.02613	2.63681	0.126222	0.311329	No
ENSG00000141469	SLC14A1	4.79438	2.22853	2.6292	0.0108617	0.0634575	Yes
ENSG00000153157	SYCP2L	0.684408	-1.70768	2.57477	0.43254	0.651304	No
ENSG00000145358	DDIT4L	-0.782317	-3.29264	2.48431	0.244352	0.467823	Yes
ENSG00000091129	NRCAM	-0.906107	-3.29264	2.40183	0.290664	0.518976	Yes
ENSG00000171766	GATM	4.66693	2.7595	2.31003	0.369591	0.597067	No
ENSG00000100024	UPB1	-0.848114	-3.29264	2.30986	0.130344	0.317455	No
ENSG00000126822	PLEKHG3	2.89101	0.784771	2.26574	0.322795	0.550658	Yes
ENSG00000065809	FAM107B	6.29288	4.06053	2.24808	8.04889e-05	0.00172622	No
ENSG00000143507	DUSP10	8.3578	6.1923	2.17275	0.00614084	0.0428825	Yes
ENSG00000170340	B3GNT2	8.24425	6.17978	2.07151	0.000118856	0.00237735	Yes
ENSG00000070526	ST6GALNAC1	-1.53974	-3.29264	1.85186	0.26282	0.488132	No
ENSG00000171522	PTGER4	8.85995	7.03802	1.82125	0.034005	0.135311	Yes
ENSG00000121966	CXCR4	7.00129	5.1465	1.81714	0.104019	0.274827	Yes
ENSG00000213316	LTC4S	3.28294	1.50825	1.79969	0.00520194	0.0383786	No
ENSG00000155368	DBI	6.72569	4.93942	1.79268	0.00140601	0.0155508	Yes
ENSG00000076641	PAG1	6.54741	4.94718	1.62115	0.00509278	0.0377581	Yes
ENSG00000152256	PDK1	6.9707	5.40418	1.56684	0.036401	0.141157	Yes
ENSG00000183060	LYSMD4	3.77239	2.34513	1.51876	0.0671531	0.207878	Yes
ENSG00000113249	HAVCR1	0.0558888	-1.56292	1.50366	0.211389	0.427761	No
ENSG00000119318	RAD23B	8.02179	6.52914	1.49573	6.84012e-05	0.00154059	Yes
ENSG00000198517	MAFK	5.9952	4.5774	1.49011	0.0174663	0.087352	Yes
ENSG00000215717	TMEM167B	6.68138	5.20147	1.48507	0.0033934	0.0286546	Yes
ENSG00000158113	LRRC43	0.999161	-0.649937	1.47835	0.196876	0.410402	No
ENSG00000184281	TSSC4	5.13492	3.70679	1.47212	0.0172167	0.0864757	Yes
ENSG00000156467	UQCRB	8.27121	6.80144	1.4661	2.69814e-05	0.000742	Yes
ENSG00000159200	RCAN1	3.70941	2.28319	1.41808	0.436312	0.653753	No
ENSG00000116574	RHOU	2.05162	0.480809	1.38372	0.317913	0.547236	Yes
ENSG00000136732	GYPC	8.07207	6.71107	1.36995	0.0371376	0.142374	Yes
ENSG00000189319	FAM53B	6.11499	4.77797	1.35926	0.000398947	0.00618634	No
ENSG00000188157	AGRN	2.99052	1.74777	1.30988	0.304152	0.531996	No
ENSG00000072571	HMMR	3.93346	2.56341	1.30947	0.340202	0.567581	Yes
ENSG00000101336	HCK	6.41576	5.08849	1.28032	0.202097	0.417065	Yes
ENSG00000146757	ZNF92	6.40885	5.14309	1.27915	0.0072899	0.0483963	No
ENSG00000176533	GNG7	4.52188	3.3314	1.26521	0.0711855	0.215842	Yes
ENSG00000116991	SIPA1L2	3.99125	2.34105	1.26448	0.486725	0.694149	No
ENSG00000142512	SIGLEC10	4.80662	3.618	1.2626	0.0505154	0.173349	No
ENSG00000112245	PTP4A1	1.07286	-0.281454	1.24239	0.268094	0.494564	Yes
ENSG00000141526	SLC16A3	5.18501	3.9575	1.24135	0.0457664	0.163169	Yes
ENSG00000149294	NCAM1	1.08665	-1.16867	1.23243	0.792797	0.898579	No
ENSG00000117984	CTSD	6.1238	4.89697	1.23031	0.0119987	0.0677704	Yes
ENSG00000102760	RGCC	3.96868	2.51999	1.23026	0.464639	0.677115	Yes
ENSG00000132323	ILKAP	5.88505	4.64719	1.21193	0.0315174	0.129009	Yes
ENSG00000008018	PSMB1	7.31813	6.15217	1.1689	0.000778277	0.0102118	Yes
ENSG00000163874	ZC3H12A	4.21209	2.86167	1.16741	0.359822	0.587667	No
ENSG00000110987	BCL7A	5.68127	4.55776	1.15846	0.0413232	0.152877	Yes
ENSG00000107438	PDLIM1	6.61554	5.46572	1.14988	0.0304197	0.125657	Yes
ENSG00000122035	RASL11A	0.653288	-0.546712	1.1292	0.543674	0.737981	No
ENSG00000167552	TUBA1A	8.2154	7.08543	1.12601	0.0144339	0.0768277	No
ENSG00000137818	RPLP1	10.0876	8.95899	1.12159	0.0343015	0.135942	Yes
ENSG00000171791	BCL2	7.1798	6.07505	1.11661	0.0382602	0.14537	Yes
ENSG00000145425	RPS3A	12.0413	10.9412	1.10065	0.0123938	0.0692676	Yes
ENSG00000127184	COX7C	7.9959	6.90087	1.09457	0.0015362	0.0165591	Yes
ENSG00000106268	NUDT1	4.85316	3.79166	1.07409	0.0730416	0.219245	Yes
ENSG00000153574	RPIA	5.06233	4.02926	1.05237	0.00243176	0.0228652	No
ENSG00000163956	LRPAP1	6.76268	5.71342	1.04126	0.0198543	0.0949634	No
ENSG00000132963	POMP	5.64564	4.62825	1.03975	0.00153644	0.0165591	Yes
ENSG00000100359	SGSM3	1.48966	0.698859	1.02147	0.274058	0.501413	No
ENSG00000135632	SMYD5	5.15496	4.15706	0.99422	0.0264051	0.115329	No
ENSG00000103126	AXIN1	6.5244	5.54263	0.985114	0.00579171	0.0410262	Yes
ENSG00000128016	ZFP36	6.68297	5.70109	0.969759	0.285324	0.513239	Yes
ENSG00000137642	SORL1	10.5655	9.61049	0.961038	0.00397682	0.03205	Yes
ENSG00000143870	PDIA6	7.95798	7.00478	0.95422	0.00639015	0.044134	No
ENSG00000177674	AGTRAP	4.50016	3.37163	0.953759	0.418643	0.63941	Yes
ENSG00000144659	SLC25A38	6.01448	5.07434	0.948781	0.0538543	0.180073	Yes
ENSG00000173011	TADA2B	3.29842	2.43425	0.943344	0.294	0.522466	Yes
ENSG00000154548	SRSF12	2.03188	0.982735	0.939433	0.292928	0.521201	Yes
ENSG00000071082	RPL31	10.7871	9.85172	0.933162	0.0194793	0.0940372	Yes
ENSG00000211455	STK38L	6.67895	5.79232	0.902796	0.0185269	0.0909844	Yes
ENSG00000242247	ARFGAP3	6.21387	5.33566	0.884173	0.0031155	0.026895	No
ENSG00000140455	USP3	6.86996	5.98212	0.883635	0.0468943	0.165632	Yes
ENSG00000130733	YIPF2	5.11758	4.2357	0.879936	0.0454154	0.162505	Yes
ENSG00000124126	PREX1	8.26439	7.38608	0.877018	0.0301072	0.12489	Yes
ENSG00000134308	YWHAQ	8.46001	7.58994	0.874088	0.00309272	0.0268048	Yes
ENSG00000184110	EIF3C	3.50786	2.74125	0.862585	0.180242	0.389236	Yes
ENSG00000168883	USP39	6.17079	5.32506	0.852419	0.0276572	0.118409	Yes
ENSG00000108370	RGS9	-2.38131	-3.29264	0.845977	0.648522	0.809219	Yes
ENSG00000107372	ZFAND5	8.51188	7.68635	0.839211	0.130329	0.317455	Yes
ENSG00000174599	TRAM1L1	-2.49404	-3.29264	0.831563	0.612974	0.788039	Yes
ENSG00000068305	MEF2A	6.68932	5.87742	0.813336	0.00989869	0.0593689	No
ENSG00000153066	TXNDC11	5.94429	5.11678	0.811292	0.147944	0.344432	Yes
ENSG00000060069	CTDP1	6.27354	5.47748	0.79419	0.0147028	0.0777567	Yes
ENSG00000184923	NUTM2A	-1.77503	-2.50016	0.790094	0.56421	0.753478	Yes
ENSG00000142347	MYO1F	7.63221	6.85514	0.773079	0.0281893	0.119969	Yes
ENSG00000125691	RPL23	10.3693	9.62057	0.751459	0.0344295	0.136154	No
ENSG00000170017	ALCAM	7.44755	6.69973	0.746557	0.320886	0.549494	Yes
ENSG00000198121	LPAR1	0.416154	-0.401958	0.735582	0.71099	0.848875	Yes
ENSG00000213626	LBH	4.01985	3.2769	0.734241	0.210753	0.42707	Yes
ENSG00000105656	ELL	4.7467	4.01146	0.73396	0.176101	0.383965	No
ENSG00000125430	HS3ST3B1	2.93083	2.09352	0.723162	0.37123	0.598506	Yes
ENSG00000116260	QSOX1	6.38554	5.66329	0.718125	0.13997	0.332025	No
ENSG00000165006	UBAP1	5.96434	5.23046	0.714203	0.258037	0.483427	No
ENSG00000175470	PPP2R2D	5.90396	5.19197	0.709436	0.0456405	0.162958	Yes
ENSG00000109971	HSPA8	10.3823	9.68709	0.69552	0.06678	0.207409	Yes
ENSG00000124193	SRSF6	8.69315	8.00091	0.686095	0.00331527	0.0282184	Yes
ENSG00000064490	RFXANK	5.63061	4.94718	0.678332	0.0773232	0.226257	Yes
ENSG00000153046	CDYL	6.05614	5.37822	0.673872	0.0742099	0.220946	No
ENSG00000088833	NSFL1C	6.67972	6.00477	0.672925	0.0783274	0.227882	Yes
ENSG00000167461	RAB8A	7.51656	6.84639	0.671751	0.00781364	0.0504873	No
ENSG00000101558	VAPA	8.13121	7.48024	0.656808	0.0459931	0.163578	Yes
ENSG00000213639	PPP1CB	7.85856	7.25069	0.61144	0.151649	0.350253	Yes
ENSG00000010017	RANBP9	6.8514	6.2398	0.609104	0.12093	0.303008	Yes
ENSG00000100994	PYGB	5.91399	5.32325	0.600202	0.0806156	0.231949	No
ENSG00000178585	CTNNBIP1	5.70194	5.10387	0.59673	0.0449402	0.161449	Yes
ENSG00000109320	NFKB1	6.88991	6.30164	0.584642	0.236998	0.459033	No
ENSG00000135801	TAF5L	5.28168	4.71676	0.580183	0.158006	0.359995	Yes
ENSG00000100811	YY1	7.83926	7.28573	0.555714	0.0716493	0.216424	Yes
ENSG00000174891	RSRC1	6.28203	5.72905	0.554384	0.0321045	0.130468	Yes
ENSG00000008083	JARID2	8.09275	7.5549	0.538109	0.0666943	0.207243	No
ENSG00000158869	FCER1G	4.08601	3.52073	0.526583	0.462409	0.675142	Yes
ENSG00000117748	RPA2	5.83543	5.30427	0.521703	0.250804	0.474981	Yes
ENSG00000106462	EZH2	6.38461	5.87019	0.506332	0.259804	0.484924	Yes
ENSG00000134265	NAPG	6.07359	5.57786	0.48773	0.169209	0.375489	Yes
ENSG00000115107	STEAP3	4.60963	4.11997	0.47807	0.533603	0.729938	Yes
ENSG00000123505	AMD1	9.17666	8.7084	0.471208	0.223356	0.442875	Yes
ENSG00000138095	LRPPRC	8.30011	7.83543	0.46748	0.116392	0.296082	Yes
ENSG00000104738	MCM4	7.41087	6.94506	0.465398	0.300709	0.528793	Yes
ENSG00000132334	PTPRE	6.33395	5.84772	0.459222	0.434623	0.653092	Yes
ENSG00000171148	TADA3	6.16366	5.7099	0.458762	0.0971179	0.262837	No
ENSG00000105835	NAMPT	6.6108	6.14152	0.449752	0.510568	0.712209	Yes
ENSG00000023287	RB1CC1	7.64163	7.19551	0.448188	0.322525	0.550656	Yes
ENSG00000140968	IRF8	3.65201	3.04545	0.44633	0.803441	0.90437	Yes
ENSG00000060971	ACAA1	5.81248	5.37483	0.440143	0.1325	0.320077	No
ENSG00000198783	ZNF830	4.68084	4.27552	0.428708	0.158641	0.360798	No
ENSG00000177189	RPS6KA3	7.86891	7.43611	0.42631	0.277811	0.505696	No
ENSG00000136758	YME1L1	7.95037	7.5307	0.420801	0.0468922	0.165632	No
ENSG00000131351	HAUS8	2.3674	1.89216	0.417996	0.479406	0.688719	No
ENSG00000154127	UBASH3B	6.56058	6.14863	0.411008	0.644225	0.807103	Yes
ENSG00000206559	ZCWPW2	1.20126	0.794825	0.410876	0.585976	0.77032	Yes
ENSG00000055483	USP36	6.31617	5.90052	0.408871	0.35661	0.585037	Yes
ENSG00000112787	FBRSL1	5.48397	5.13333	0.404412	0.440364	0.6569	No
ENSG00000136247	ZDHHC4	5.08972	4.66822	0.403378	0.201178	0.415914	Yes
ENSG00000084112	SSH1	5.82955	5.42505	0.403332	0.147479	0.343694	No
ENSG00000112365	ZBTB24	5.45101	5.07781	0.399257	0.17676	0.384507	Yes
ENSG00000151893	CACUL1	6.96753	6.57088	0.399167	0.128479	0.314914	No
ENSG00000143093	STRIP1	6.43372	6.04469	0.390447	0.269662	0.4963	Yes
ENSG00000114784	EIF1B	5.27402	4.84581	0.389423	0.377466	0.602862	Yes
ENSG00000180901	KCTD2	5.27924	4.90977	0.384361	0.359185	0.587453	No
ENSG00000005700	IBTK	7.07233	6.69155	0.37829	0.212874	0.430073	No
ENSG00000157150	TIMP4	-2.76569	-3.29264	0.376475	0.860555	0.933368	Yes
ENSG00000105321	CCDC9	3.49629	3.15543	0.367747	0.512337	0.713746	Yes
ENSG00000165140	FBP1	1.06873	0.669768	0.3594	0.779262	0.890098	No
ENSG00000132294	EFR3A	6.47664	6.11103	0.358903	0.325937	0.55382	Yes
ENSG00000121964	GTDC1	5.518	5.13325	0.357279	0.276482	0.504067	Yes
ENSG00000170348	TMED10	7.74792	7.39662	0.350898	0.176993	0.384756	Yes
ENSG00000010803	SCMH1	6.42498	6.07315	0.344806	0.216136	0.434392	Yes
ENSG00000111859	NEDD9	3.80155	3.39495	0.342084	0.641151	0.80569	Yes
ENSG00000109445	ZNF330	5.80745	5.4884	0.341859	0.213817	0.431105	Yes
ENSG00000073921	PICALM	8.0255	7.68777	0.340438	0.252763	0.477706	Yes
ENSG00000132356	PRKAA1	6.91302	6.59804	0.315122	0.223099	0.442666	No
ENSG00000166501	PRKCB	8.17588	7.86438	0.312127	0.205207	0.420506	Yes
ENSG00000198208	RPS6KL1	2.34343	1.94371	0.308997	0.823807	0.914444	No
ENSG00000123684	LPGAT1	7.0048	6.69335	0.308298	0.274282	0.501556	No
ENSG00000115159	GPD2	6.43691	6.12571	0.306946	0.403226	0.62656	Yes
ENSG00000138316	ADAMTS14	3.51616	3.15297	0.305951	0.623203	0.794009	Yes
ENSG00000130755	GMFG	7.40235	7.1083	0.293861	0.270057	0.496679	Yes
ENSG00000227500	SCAMP4	4.37208	4.09965	0.292483	0.427141	0.6466	No
ENSG00000186130	ZBTB6	4.30029	4.12477	0.290386	0.51834	0.718587	No
ENSG00000083799	CYLD	7.85253	7.56709	0.287325	0.471984	0.683278	No
ENSG00000167977	KCTD5	4.03571	3.8467	0.286574	0.569786	0.757957	Yes
ENSG00000143819	EPHX1	1.12339	0.704539	0.282538	0.764159	0.88186	No
ENSG00000164076	CAMKV	-0.509632	-0.727997	0.282043	0.857763	0.932237	Yes
ENSG00000108010	GLRX3	5.62825	5.33809	0.277402	0.162895	0.367096	Yes
ENSG00000148572	NRBF2	4.32428	4.12433	0.276855	0.593814	0.774853	Yes
ENSG00000198113	TOR4A	4.2291	3.97576	0.270962	0.647914	0.808911	No
ENSG00000038002	AGA	4.8257	4.48362	0.26889	0.499284	0.703994	Yes
ENSG00000115756	HPCAL1	5.43617	5.16354	0.267291	0.489525	0.695668	Yes
ENSG00000127663	KDM4B	5.9599	5.67163	0.265929	0.656732	0.814934	No
ENSG00000021574	SPAST	6.17982	5.93078	0.26215	0.390626	0.614579	No
ENSG00000141627	DYM	6.93862	6.67813	0.25893	0.355678	0.584332	Yes
ENSG00000130717	UCK1	4.47256	4.2455	0.256124	0.469114	0.680428	Yes
ENSG00000183605	SFXN4	5.12228	4.86994	0.251889	0.546818	0.740258	Yes
ENSG00000120158	RCL1	5.35751	5.11344	0.251361	0.419357	0.639979	No
ENSG00000122779	TRIM24	7.36027	7.11391	0.246426	0.398049	0.621611	Yes
ENSG00000135720	DYNC1LI2	6.79145	6.55034	0.245815	0.456175	0.669248	Yes
ENSG00000122042	UBL3	5.20649	4.99594	0.23908	0.508848	0.710629	Yes
ENSG00000113384	GOLPH3	6.67429	6.42993	0.237322	0.462689	0.675398	Yes
ENSG00000213366	GSTM2	4.47406	4.31606	0.23582	0.768958	0.884409	Yes
ENSG00000171045	TSNARE1	4.14305	3.78021	0.23192	0.651668	0.811366	Yes
ENSG00000276231	PIK3R6	5.31975	5.1415	0.189234	0.632234	0.79978	No
ENSG00000013016	EHD3	5.54667	5.3209	0.174339	0.812718	0.908046	Yes
ENSG00000101109	STK4	8.08676	7.91268	0.171576	0.662158	0.817597	Yes
ENSG00000077152	UBE2T	2.71936	2.49961	0.16874	0.885916	0.948174	No
ENSG00000164054	SHISA5	6.18134	6.013	0.162027	0.580443	0.766238	Yes
ENSG00000023228	NDUFS1	7.13892	6.99001	0.150195	0.497062	0.701819	Yes
ENSG00000138674	SEC31A	7.7348	7.59113	0.145697	0.624657	0.794753	Yes
ENSG00000126602	TRAP1	5.21801	5.09962	0.145204	0.681894	0.829621	Yes
ENSG00000205593	DENND6B	4.65093	4.54874	0.137585	0.792516	0.898419	No
ENSG00000134086	VHL	6.55891	6.42871	0.132723	0.54338	0.737981	No
ENSG00000183513	COA5	5.16793	5.05983	0.126928	0.630296	0.798591	No
ENSG00000138621	PPCDC	4.2867	4.13885	0.124613	0.669858	0.822566	Yes
ENSG00000122641	INHBA	0.235172	0.212976	0.122606	0.932827	0.969574	Yes
ENSG00000102921	N4BP1	5.9263	5.81159	0.113933	0.704571	0.844935	No
ENSG00000198087	CD2AP	6.83615	6.72239	0.110353	0.696487	0.839868	No
ENSG00000101057	MYBL2	3.56407	3.41741	0.108619	0.903564	0.955787	No
ENSG00000101639	CEP192	7.73151	7.62903	0.101156	0.721246	0.854659	No
ENSG00000131773	KHDRBS3	0.554162	0.416288	0.0974264	0.95018	0.977064	No
ENSG00000144668	ITGA9	7.62441	7.5407	0.0851285	0.8587	0.93278	Yes
ENSG00000172269	DPAGT1	4.32248	4.28897	0.0725898	0.907478	0.957001	No
ENSG00000072422	RHOBTB1	5.23638	5.19706	0.0724301	0.877024	0.943313	Yes
ENSG00000141642	ELAC1	2.90887	2.87715	0.0625447	0.905711	0.956477	No
ENSG00000137770	CTDSPL2	6.96328	6.90458	0.06055	0.852387	0.929633	Yes
ENSG00000140332	TLE3	6.43527	6.37056	0.0536567	0.959172	0.981027	Yes
ENSG00000275793	RIMBP3	1.62939	1.77905	0.0481906	0.951156	0.977333	No
ENSG00000196455	PIK3R4	5.97256	5.90584	0.0468971	0.892358	0.951413	No
ENSG00000162517	PEF1	5.3318	5.29683	0.0412039	0.875719	0.942639	No
ENSG00000102606	ARHGEF7	6.78759	6.74743	0.0357394	0.912081	0.958474	Yes
ENSG00000172046	USP19	6.42043	6.40236	0.0307605	0.908049	0.957001	No
ENSG00000165684	SNAPC4	4.22828	4.24299	0.0301856	0.940191	0.973315	No
ENSG00000142330	CAPN10	4.70305	4.70025	0.0258519	0.945076	0.974794	No
ENSG00000178252	WDR6	7.55664	7.53163	0.0218312	0.942759	0.973937	No
ENSG00000075785	RAB7A	6.46959	6.44936	0.0188148	0.940524	0.973315	Yes
ENSG00000119772	DNMT3A	7.03627	7.02385	0.0177953	0.953052	0.977894	Yes
ENSG00000085832	EPS15	7.91682	7.90275	0.0140516	0.958628	0.980855	Yes
ENSG00000169733	RFNG	4.19173	4.24207	0.0122873	0.981655	0.992909	No
ENSG00000123933	MXD4	6.03525	6.06099	0.0116969	0.986177	0.993555	Yes
ENSG00000104885	DOT1L	5.39871	5.40992	0.00707562	0.985651	0.993555	Yes
ENSG00000149091	DGKZ	7.66519	7.65921	0.00678557	0.983423	0.993555	No
ENSG00000100271	TTLL1	3.01468	3.04655	0.00393853	0.993491	0.996216	Yes
ENSG00000254709	IGLL5	0	0	0	1	1	No
ENSG00000124785	NRN1	0	0	0	1	1	Yes
ENSG00000175097	RAG2	0	0	0	1	1	Yes
ENSG00000007171	NOS2	0	0	0	1	1	No
ENSG00000168938	PPIC	0	0	0	1	1	Yes
ENSG00000130962	PRRG1	0	0	0	1	1	No
ENSG00000096696	DSP	0	0	0	1	1	No
ENSG00000182985	CADM1	0	0	0	1	1	Yes
ENSG00000124191	TOX2	0	0	0	1	1	Yes
ENSG00000101955	SRPX	0	0	0	1	1	No
ENSG00000183032	SLC25A21	0	0	0	1	1	Yes
ENSG00000072195	SPEG	0	0	0	1	1	No
ENSG00000111199	TRPV4	0	0	0	1	1	No
ENSG00000183785	TUBA8	0	0	0	1	1	Yes
ENSG00000258947	TUBB3	0	0	0	1	1	No
ENSG00000164935	DCSTAMP	0	0	0	1	1	Yes
ENSG00000182704	TSKU	0	0	0	1	1	Yes
ENSG00000112164	GLP1R	0	0	0	1	1	No
ENSG00000169884	WNT10B	0	0	0	1	1	Yes
ENSG00000122121	XPNPEP2	0	0	0	1	1	Yes
ENSG00000112486	CCR6	0	0	0	1	1	Yes
ENSG00000085741	WNT11	0	0	0	1	1	No
ENSG00000254997	KRTAP5-9	0	0	0	1	1	Yes
ENSG00000250254	PTTG2	0	0	0	1	1	Yes
ENSG00000117281	CD160	0	0	0	1	1	No
ENSG00000178342	KCNG2	0	0	0	1	1	Yes
ENSG00000119457	SLC46A2	0	0	0	1	1	No
ENSG00000154319	FAM167A	0	0	0	1	1	No
ENSG00000175093	SPSB4	0	0	0	1	1	Yes
ENSG00000158270	COLEC12	0	0	0	1	1	No
ENSG00000185332	TMEM105	0	0	0	1	1	Yes
ENSG00000244682	FCGR2C	0	0	0	1	1	No
ENSG00000136478	TEX2	5.66734	5.65978	-0.00670816	0.984486	0.993555	No
ENSG00000196152	ZNF79	3.35777	3.53886	-0.00841163	0.985239	0.993555	Yes
ENSG00000175048	ZDHHC14	3.95488	3.97369	-0.00886783	0.983368	0.993555	Yes
ENSG00000105953	OGDH	6.29437	6.30652	-0.01085	0.972803	0.988332	Yes
ENSG00000171155	C1GALT1C1	4.12838	4.1828	-0.0123927	0.984924	0.993555	No
ENSG00000101596	SMCHD1	8.34127	8.36699	-0.0209435	0.940504	0.973315	No
ENSG00000100982	PCIF1	5.32421	5.3583	-0.0377455	0.9191	0.96268	No
ENSG00000114480	GBE1	5.69726	5.75345	-0.0440259	0.890049	0.950133	Yes
ENSG00000100599	RIN3	6.82241	6.87031	-0.0460491	0.922364	0.963922	Yes
ENSG00000146072	TNFRSF21	4.70227	4.67054	-0.0478233	0.952164	0.977724	Yes
ENSG00000157657	ZNF618	5.4413	5.49615	-0.0511739	0.91255	0.95879	No
ENSG00000111321	LTBR	4.89423	4.92168	-0.0610588	0.902616	0.955397	No
ENSG00000225614	ZNF469	3.41218	3.42056	-0.065877	0.929838	0.967579	Yes
ENSG00000162777	DENND2D	4.76596	4.83555	-0.0748863	0.89906	0.953784	Yes
ENSG00000137509	PRCP	5.42496	5.47852	-0.0768894	0.773311	0.886921	Yes
ENSG00000132300	PTCD3	7.63363	7.7106	-0.0770028	0.713961	0.85073	No
ENSG00000165494	PCF11	7.84085	7.91913	-0.0800325	0.74433	0.869688	No
ENSG00000104205	SGK3	4.50519	4.62345	-0.0836818	0.786295	0.894697	No
ENSG00000124098	FAM210B	4.97872	5.02074	-0.0892272	0.823958	0.914452	No
ENSG00000148019	CEP78	5.34196	5.42316	-0.093191	0.830885	0.917723	Yes
ENSG00000136720	HS6ST1	4.71734	4.84581	-0.0987485	0.795716	0.900291	Yes
ENSG00000148358	GPR107	5.97292	6.07928	-0.10066	0.707101	0.846676	Yes
ENSG00000130511	SSBP4	4.44401	4.59464	-0.1084	0.835899	0.92028	Yes
ENSG00000127527	EPS15L1	5.54715	5.65633	-0.10864	0.769864	0.885053	Yes
ENSG00000157014	TATDN2	4.55463	4.66508	-0.112278	0.736385	0.864432	Yes
ENSG00000184277	TM2D3	4.57146	4.72208	-0.112353	0.754226	0.875919	Yes
ENSG00000080503	SMARCA2	8.76878	8.88599	-0.112931	0.76569	0.882722	No
ENSG00000241839	PLEKHO2	5.10807	5.21335	-0.122172	0.790101	0.897229	Yes
ENSG00000070718	AP3M2	4.607	4.77103	-0.122258	0.695736	0.839437	Yes
ENSG00000130540	SULT4A1	-3.30279	-3.29264	-0.132147	0.954094	0.978561	No
ENSG00000049167	ERCC8	5.42816	5.56875	-0.135511	0.616403	0.789578	Yes
ENSG00000146433	TMEM181	5.99167	6.12007	-0.143247	0.688598	0.834206	No
ENSG00000075568	TMEM131	6.75103	6.88357	-0.143612	0.533549	0.729938	Yes
ENSG00000152990	ADGRA3	5.98081	6.11837	-0.147737	0.701233	0.843048	No
ENSG00000138668	HNRNPD	7.53668	7.6875	-0.147829	0.710225	0.848437	Yes
ENSG00000102699	PARP4	8.0109	8.16004	-0.149483	0.590693	0.772851	Yes
ENSG00000130544	ZNF557	4.6805	4.92393	-0.150542	0.667627	0.821245	Yes
ENSG00000131061	ZNF341	2.24528	2.462	-0.154517	0.741409	0.867464	Yes
ENSG00000111726	CMAS	4.46143	4.63833	-0.172808	0.698384	0.841434	Yes
ENSG00000205356	TECPR1	4.98269	5.21099	-0.173136	0.663096	0.818189	Yes
ENSG00000117625	RCOR3	6.49863	6.67479	-0.177527	0.514704	0.715563	Yes
ENSG00000141564	RPTOR	5.81228	5.99843	-0.177829	0.572103	0.76009	No
ENSG00000075884	ARHGAP15	7.54325	7.73434	-0.192099	0.405378	0.628427	Yes
ENSG00000117713	ARID1A	7.67792	7.87666	-0.199944	0.47446	0.684436	Yes
ENSG00000163171	CDC42EP3	5.23243	5.45667	-0.203229	0.77509	0.888029	No
ENSG00000132003	ZSWIM4	2.92728	3.19984	-0.208627	0.730784	0.860938	Yes
ENSG00000009790	TRAF3IP3	6.61236	6.82265	-0.209839	0.592193	0.773989	Yes
ENSG00000277443	MARCKS	4.00288	3.83373	-0.211268	0.878521	0.94404	No
ENSG00000064313	TAF2	6.30798	6.52054	-0.214629	0.322094	0.550325	Yes
ENSG00000100034	PPM1F	7.54847	7.77883	-0.229985	0.442364	0.658497	No
ENSG00000104381	GDAP1	3.90172	4.19652	-0.242752	0.611865	0.787332	No
ENSG00000118007	STAG1	6.73986	6.98551	-0.248711	0.269306	0.496123	Yes
ENSG00000112159	MDN1	8.24778	8.51033	-0.260159	0.293175	0.521495	Yes
ENSG00000211456	SACM1L	6.61164	6.88498	-0.265701	0.440176	0.656747	No
ENSG00000175782	SLC35E3	4.81582	5.07339	-0.272222	0.375979	0.601764	No
ENSG00000055130	CUL1	6.32065	6.58987	-0.277276	0.409416	0.631652	No
ENSG00000163602	RYBP	6.01629	6.30313	-0.279759	0.291294	0.519594	No
ENSG00000140043	PTGR2	2.48136	2.9007	-0.281101	0.622572	0.793837	Yes
ENSG00000184898	RBM43	3.82217	4.1336	-0.284541	0.445162	0.65955	Yes
ENSG00000155903	RASA2	6.17397	6.4619	-0.289971	0.296751	0.525154	Yes
ENSG00000128294	TPST2	5.70967	5.98761	-0.300934	0.330424	0.557452	Yes
ENSG00000044446	PHKA2	5.82333	6.12087	-0.305975	0.228908	0.449661	No
ENSG00000115947	ORC4	5.65247	5.97946	-0.313014	0.301432	0.529409	No
ENSG00000054611	TBC1D22A	5.00274	5.32465	-0.316759	0.284229	0.511989	No
ENSG00000040933	INPP4A	5.97578	6.29609	-0.329415	0.32086	0.549494	Yes
ENSG00000147044	CASK	3.73253	4.21883	-0.332997	0.612716	0.78781	No
ENSG00000058056	USP13	4.71649	5.00831	-0.334678	0.327305	0.555113	Yes
ENSG00000115138	POMC	-0.16506	0.681545	-0.365128	0.837436	0.921576	Yes
ENSG00000135778	NTPCR	5.17116	5.54528	-0.366444	0.386324	0.610888	Yes
ENSG00000162746	FCRLB	0.322113	0.75374	-0.376911	0.690216	0.835377	Yes
ENSG00000112249	ASCC3	7.07226	7.44717	-0.381623	0.210814	0.42707	No
ENSG00000162341	TPCN2	4.2712	4.67987	-0.383554	0.380978	0.605899	Yes
ENSG00000221914	PPP2R2A	5.74044	6.09747	-0.393445	0.317356	0.546572	Yes
ENSG00000213160	KLHL23	4.75091	5.13821	-0.397556	0.487081	0.694287	No
ENSG00000189283	FHIT	3.9441	4.29317	-0.398564	0.292113	0.520474	No
ENSG00000108557	RAI1	5.80079	6.21722	-0.399506	0.230696	0.450993	Yes
ENSG00000204947	ZNF425	1.37512	1.86324	-0.405549	0.586664	0.770612	No
ENSG00000157388	CACNA1D	1.10288	1.39597	-0.415182	0.624574	0.794753	Yes
ENSG00000158805	ZNF276	5.78938	6.23864	-0.417855	0.176941	0.384756	Yes
ENSG00000079459	FDFT1	6.69185	7.10554	-0.419443	0.115252	0.294119	Yes
ENSG00000176715	ACSF3	5.78872	6.24338	-0.437211	0.149966	0.347271	No
ENSG00000153317	ASAP1	5.00272	5.32038	-0.437316	0.404747	0.627856	Yes
ENSG00000088876	ZNF343	3.07087	3.63601	-0.453381	0.35861	0.587008	Yes
ENSG00000213930	GALT	4.61835	5.09686	-0.454956	0.193943	0.406606	No
ENSG00000078403	MLLT10	6.94548	7.40815	-0.464373	0.0488311	0.169888	Yes
ENSG00000164904	ALDH7A1	2.39249	2.87016	-0.465864	0.681195	0.829402	No
ENSG00000129292	PHF20L1	6.71907	7.19948	-0.481471	0.0548935	0.182451	Yes
ENSG00000185650	ZFP36L1	3.54195	4.14742	-0.484325	0.71541	0.851707	Yes
ENSG00000137819	PAQR5	0.10503	0.407802	-0.49735	0.742765	0.868335	Yes
ENSG00000204852	TCTN1	3.91045	4.40778	-0.499243	0.173922	0.381245	No
ENSG00000071246	VASH1	3.19067	3.67296	-0.529764	0.37561	0.601549	No
ENSG00000165632	TAF3	3.67899	4.22319	-0.530628	0.058758	0.191001	Yes
ENSG00000153140	CETN3	3.5647	4.24374	-0.532472	0.499342	0.703999	Yes
ENSG00000130038	CRACR2A	4.91105	5.42213	-0.534438	0.0377493	0.144072	Yes
ENSG00000167208	SNX20	5.94573	6.49345	-0.540272	0.140494	0.332695	Yes
ENSG00000101407	TTI1	5.51966	6.08935	-0.543113	0.0900327	0.249633	Yes
ENSG00000170549	IRX1	-3.80999	-3.29264	-0.560976	0.826098	0.915033	Yes
ENSG00000198089	SFI1	5.43365	6.03403	-0.570029	0.0530577	0.178388	No
ENSG00000175215	CTDSP2	7.19988	7.77068	-0.572707	0.0522241	0.176747	No
ENSG00000147955	SIGMAR1	3.62347	4.12482	-0.575371	0.471985	0.683278	No
ENSG00000114030	KPNA1	5.72467	6.31198	-0.57608	0.060557	0.19514	Yes
ENSG00000212916	MAP10	3.71045	4.30276	-0.583587	0.369068	0.596524	Yes
ENSG00000095209	TMEM38B	4.40284	5.12214	-0.586212	0.335489	0.563034	Yes
ENSG00000142303	ADAMTS10	3.95661	4.63517	-0.599105	0.441602	0.65792	Yes
ENSG00000136643	RPS6KC1	6.35652	6.95139	-0.602402	0.0845401	0.239457	No
ENSG00000108175	ZMIZ1	7.49017	8.09635	-0.604421	0.0498754	0.172225	Yes
ENSG00000058866	DGKG	3.79088	4.27524	-0.608309	0.379054	0.603985	No
ENSG00000131378	RFTN1	5.76797	6.41273	-0.631441	0.0687607	0.210711	Yes
ENSG00000115421	PAPOLG	5.46138	6.14232	-0.633696	0.10459	0.275768	No
ENSG00000106948	AKNA	7.09915	7.73047	-0.634302	0.0331297	0.133084	Yes
ENSG00000100354	TNRC6B	7.53181	8.16609	-0.635562	0.007361	0.0486411	Yes
ENSG00000133627	ACTR3B	3.01541	3.65586	-0.637855	0.0775648	0.226705	No
ENSG00000134318	ROCK2	6.27766	6.92647	-0.638155	0.136358	0.326122	Yes
ENSG00000166928	MS4A14	0.184305	0.601313	-0.657878	0.609632	0.785865	Yes
ENSG00000116133	DHCR24	4.40687	4.91988	-0.659895	0.435939	0.6535	Yes
ENSG00000163933	RFT1	4.61323	5.34036	-0.663505	0.0846501	0.239533	Yes
ENSG00000129467	ADCY4	1.08935	1.81997	-0.67774	0.350075	0.577947	Yes
ENSG00000073060	SCARB1	5.31645	5.97345	-0.681762	0.0413656	0.152976	Yes
ENSG00000018699	TTC27	5.19224	5.88229	-0.684432	0.0291438	0.122603	Yes
ENSG00000135363	LMO2	6.96513	7.66309	-0.696117	0.0382476	0.145366	Yes
ENSG00000167333	TRIM68	3.88189	4.61314	-0.69713	0.0816413	0.233969	No
ENSG00000162601	MYSM1	6.55484	7.25503	-0.704135	0.0244825	0.109895	Yes
ENSG00000188994	ZNF292	7.61507	8.33711	-0.720544	0.172167	0.379093	Yes
ENSG00000105497	ZNF175	3.77895	4.63605	-0.734908	0.162395	0.36647	Yes
ENSG00000166484	MAPK7	1.6689	2.4011	-0.736403	0.276567	0.504149	No
ENSG00000176105	YES1	4.74449	5.28237	-0.748388	0.634009	0.800679	Yes
ENSG00000066651	TRMT11	4.71911	5.48448	-0.768377	0.00160502	0.0170824	No
ENSG00000104814	MAP4K1	5.15785	5.90607	-0.776177	0.0178066	0.0885694	No
ENSG00000169184	MN1	4.57987	5.35562	-0.791258	0.427699	0.647138	Yes
ENSG00000120049	KCNIP2	-0.00164407	0.784771	-0.80429	0.327784	0.555461	No
ENSG00000039319	ZFYVE16	5.42939	6.23928	-0.807804	0.0331819	0.133154	Yes
ENSG00000178297	TMPRSS9	1.02802	1.84948	-0.828693	0.262062	0.487148	No
ENSG00000168778	TCTN2	3.59871	4.44559	-0.859261	0.0206198	0.0975551	No
ENSG00000154188	ANGPT1	7.4325	8.31375	-0.881903	0.416992	0.638357	Yes
ENSG00000165275	TRMT10B	3.39296	4.33342	-0.902614	0.0268133	0.116479	No
ENSG00000087903	RFX2	4.21408	5.12312	-0.914163	0.0696637	0.21275	Yes
ENSG00000048707	VPS13D	7.25035	8.1659	-0.916837	0.000494519	0.00718354	Yes
ENSG00000153885	KCTD15	4.24424	4.9759	-0.917378	0.27616	0.503622	Yes
ENSG00000131375	CAPN7	5.43254	6.35966	-0.91767	0.00234034	0.0222437	Yes
ENSG00000142599	RERE	6.26805	7.17572	-0.919972	0.0085331	0.0535117	Yes
ENSG00000132549	VPS13B	7.59557	8.5343	-0.938839	0.00553072	0.039772	Yes
ENSG00000176463	SLCO3A1	3.99743	4.78229	-0.944456	0.103568	0.273977	Yes
ENSG00000187535	IFT140	4.18208	5.26411	-0.969681	0.0172732	0.0866574	No
ENSG00000158089	GALNT14	2.3983	3.16707	-0.98445	0.409156	0.631403	Yes
ENSG00000129194	SOX15	-3.45778	-2.50016	-1.0295	0.375171	0.600958	No
ENSG00000108848	LUC7L3	7.77847	8.8068	-1.0337	0.00350819	0.0294104	No
ENSG00000145703	IQGAP2	8.14173	9.19112	-1.05059	0.00405018	0.0323837	Yes
ENSG00000165568	AKR1E2	1.49289	3.04765	-1.05132	0.411037	0.632856	Yes
ENSG00000139132	FGD4	4.03265	5.0394	-1.05437	0.346872	0.574141	Yes
ENSG00000135912	TTLL4	3.66309	4.69726	-1.06965	0.0392209	0.147401	Yes
ENSG00000186187	ZNRF1	5.60267	6.70663	-1.09083	0.00295307	0.0259291	Yes
ENSG00000183486	MX2	4.1992	5.11413	-1.12583	0.212565	0.429529	Yes
ENSG00000211584	SLC48A1	3.63001	4.7669	-1.13486	0.00166122	0.0175491	Yes
ENSG00000155849	ELMO1	7.82069	8.95795	-1.1349	0.0066549	0.0452982	Yes
ENSG00000104689	TNFRSF10A	3.47586	4.58456	-1.17311	0.041931	0.154544	Yes
ENSG00000158517	NCF1	-0.464688	0.681545	-1.17449	0.435388	0.653286	Yes
ENSG00000182534	MXRA7	1.60397	2.53892	-1.17723	0.249433	0.473668	Yes
ENSG00000132975	GPR12	0.594412	1.49134	-1.22425	0.532726	0.729519	Yes
ENSG00000185278	ZBTB37	6.22172	7.46544	-1.23598	0.00133812	0.01499	Yes
ENSG00000101187	SLCO4A1	2.48004	3.79283	-1.26123	0.0743903	0.221217	Yes
ENSG00000177462	OR2T8	0.414977	1.74242	-1.28396	0.0494027	0.171119	Yes
ENSG00000198911	SREBF2	5.84773	7.15069	-1.31636	0.0101573	0.060579	No
ENSG00000164674	SYTL3	1.55363	3.11635	-1.34094	0.135757	0.32511	Yes
ENSG00000177873	ZNF619	4.10177	5.52174	-1.37219	4.77754e-05	0.00116417	Yes
ENSG00000086015	MAST2	3.61429	4.92844	-1.42844	0.0159112	0.0818136	No
ENSG00000169122	FAM110B	-0.18916	1.07978	-1.4755	0.187873	0.398453	No
ENSG00000164828	SUN1	4.15369	5.73304	-1.51128	0.000114712	0.00231834	Yes
ENSG00000135074	ADAM19	0.705903	2.42494	-1.51734	0.112656	0.290039	Yes
ENSG00000198108	CHSY3	-3.37589	-1.88896	-1.52638	0.331162	0.558397	Yes
ENSG00000144120	TMEM177	1.70558	3.37777	-1.5413	0.0183026	0.0901611	Yes
ENSG00000170801	HTRA3	1.76438	3.13645	-1.54901	0.20359	0.419072	No
ENSG00000244405	ETV5	-0.363201	1.03825	-1.56589	0.359598	0.587667	Yes
ENSG00000144711	IQSEC1	3.4215	5.01217	-1.62263	0.000322715	0.00521274	Yes
ENSG00000069188	SDK2	1.88165	3.85406	-1.79761	0.271175	0.498011	Yes
ENSG00000114993	RTKN	2.13306	3.79595	-1.82164	0.0155724	0.0806875	No
ENSG00000042286	AIFM2	-0.183679	1.63868	-1.87127	0.0123194	0.0690024	Yes
ENSG00000179403	VWA1	-0.708576	1.15325	-1.89525	0.103258	0.27347	No
ENSG00000170921	TANC2	3.96081	5.75582	-1.93318	0.00354401	0.0295365	No
ENSG00000162894	FCMR	1.34705	3.6177	-2.02081	0.0178464	0.0886255	No
ENSG00000106526	ACTR3C	2.71668	4.721	-2.03073	8.63806e-07	4.3336e-05	No
ENSG00000148498	PARD3	-1.34339	0.704539	-2.08661	0.1562	0.357088	Yes
ENSG00000119139	TJP2	1.62483	3.85679	-2.30896	8.0556e-05	0.00172622	No
ENSG00000166002	SMCO4	-0.628269	1.76228	-2.41463	0.0187321	0.0915707	No
ENSG00000275591	XKR5	-0.898713	1.65855	-2.59394	0.00707492	0.0472634	No
ENSG00000152154	TMEM178A	-1.22333	1.39813	-2.61069	0.00135249	0.0151113	Yes
ENSG00000099139	PCSK5	-0.729188	1.74242	-2.68808	0.00471466	0.0357738	No
ENSG00000174951	FUT1	-2.20157	0.633236	-2.69766	0.108551	0.28243	No
ENSG00000204103	MAFB	-1.52938	0.794825	-2.72418	0.0746876	0.221586	Yes
ENSG00000124181	PLCG1	1.16701	3.95868	-2.76356	0.00170413	0.0179136	Yes
ENSG00000158715	SLC45A3	3.657	6.36912	-2.81604	0.0012622	0.0143964	Yes
ENSG00000143889	HNRNPLL	1.36215	4.44888	-2.87301	0.0279598	0.11923	Yes
ENSG00000179104	TMTC2	0.432983	3.24852	-2.91189	0.149283	0.346303	Yes
ENSG00000115423	DNAH6	1.11292	4.00653	-2.924	0.00286459	0.0253786	No
ENSG00000140682	TGFB1I1	0.225787	2.97269	-2.92607	0.000948062	0.0117411	No
ENSG00000197763	TXNRD3	1.98025	4.96134	-2.95238	0.00125842	0.01438	No
ENSG00000101162	TUBB1	-2.12853	0.75374	-2.96578	0.00487236	0.0365181	Yes
ENSG00000140285	FGF7	-2.26842	0.480809	-3.01782	0.0261824	0.114707	No
ENSG00000203747	FCGR3A	-1.43099	1.53378	-3.20837	0.0156815	0.0808979	No
ENSG00000085265	FCN1	1.66331	4.30206	-3.22855	0.00695438	0.0467511	Yes
ENSG00000092445	TYRO3	-1.80248	1.39597	-3.24802	0.00197551	0.0198373	No
ENSG00000168386	FILIP1L	-0.475627	2.6523	-3.2739	0.00263346	0.0240298	Yes
ENSG00000137571	SLCO5A1	-0.613453	2.79342	-3.28327	0.0934013	0.255973	No
ENSG00000182022	CHST15	-1.78759	1.39379	-3.37029	0.00657481	0.0449225	Yes
ENSG00000175928	LRRN1	-1.7416	1.55149	-3.3775	0.00491968	0.036784	Yes
ENSG00000170482	SLC23A1	-1.58202	2.04402	-3.44644	0.00131217	0.0147899	No
ENSG00000169291	SHE	-3.24007	0.235003	-3.52281	0.109827	0.284848	No
ENSG00000115828	QPCT	-2.97786	0.432967	-3.59507	0.0178526	0.0886255	No
ENSG00000180592	SKIDA1	-1.03991	2.64004	-3.61157	0.000146303	0.00278935	Yes
ENSG00000114204	SERPINI2	0.865652	4.74377	-3.93399	6.27174e-06	0.000227293	Yes
ENSG00000206557	TRIM71	1.56611	5.14997	-4.33472	0.0143874	0.0767973	Yes
ENSG00000133065	SLC41A1	-0.668223	4.06053	-4.69102	5.95591e-05	0.00138534	Yes
ENSG00000053918	KCNQ1	-2.17384	2.44193	-4.70808	0.000138289	0.00267645	Yes
ENSG00000144749	LRIG1	-1.22808	3.52392	-4.7717	3.37427e-05	0.000888211	Yes
ENSG00000104447	TRPS1	2.83043	7.77437	-5.49473	0.000127285	0.00252068	Yes
ENSG00000166341	DCHS1	-0.839185	4.51832	-5.5269	0.00131923	0.0148173	No
ENSG00000115183	TANC1	-0.558914	5.68003	-6.24602	1.32623e-09	2.78138e-07	Yes
ENSG00000141198	TOM1L1	-2.53362	3.70811	-6.42274	1.90101e-05	0.000562955	Yes
ENSG00000143995	MEIS1	-2.92814	8.30765	-11.4276	1.54191e-12	2.08175e-09	No
