# Supplementary material for: Identification and interrogation of the gene regulatory network of CEBPA-double mutant acute myeloid leukemia
Source: Leukemia. 2022 Nov 4;37(1):102–12. doi: 10.1038/s41375-022-01744-5 (PMC9883165; doi:10.1038/s41375-022-01744-5)
Supplement: Supplementary file 5 — Supplementary Dataset 4 [file 41375_2022_1744_MOESM5_ESM.xlsx]

## Sheet: KEGG - AP1 - CEBPAx2 vs. PBSC
AP-1 module - CEBPAx2 specific vs. PBSC
ID	Term	No_of_genes	p-value	adj._p-value	Genes
KEGG:04390	Hippo signaling pathway	9	0.00522498	0.0400582	AXIN1, CCND2, CDH1, GSK3B, PARD6G, PPP1CB, TP53BP2, WNT10B, WNT11
KEGG:04931	Insulin resistance	8	0.0018523	0.042603	AKT2, GSK3B, NFKB1, PPP1CB, PPP1R3D, PTPA, PTPN1, SLC27A4
KEGG:04910	Insulin signaling pathway	8	0.00871496	0.0400888	AKT2, CBLB, GSK3B, PDE3B, PPP1CB, PPP1R3D, PTPN1, RPTOR
KEGG:04022	cGMP-PKG signaling pathway	8	0.0219792	0.0459566	AKT2, GTF2I, PDE3B, PIK3CG, PIK3R5, PPP1CB, ROCK2, VDAC1
KEGG:04120	Ubiquitin mediated proteolysis	8	0.0083557	0.0480453	CBLB, CUL1, NHLRC1, TRAF6, UBE2E2, UBE2E3, UBE2K, UBE2Z
KEGG:04145	Phagosome	8	0.0150468	0.0494394	CYBB, DYNC1I2, FCGR3A, HLA-DRB1, NCF2, SCARB1, TUBA1A, TUBB3
KEGG:04310	Wnt signaling pathway	7	0.0316334	0.0606307	AXIN1, CCND2, CUL1, GSK3B, ROCK2, WNT10B, WNT11
KEGG:04611	Platelet activation	7	0.0151931	0.0436802	AKT2, PIK3CG, PIK3R5, PPP1CB, PTGS1, ROCK2, STIM1
KEGG:04371	Apelin signaling pathway	6	0.0699377	0.0846615	AKT2, CDH1, PDE3B, PIK3CG, PIK3R5, PLAT
KEGG:04660	T cell receptor signaling pathway	6	0.0216149	0.0497143	AKT2, CBLB, GSK3B, MAP3K8, NFKB1, PLCG1
KEGG:04658	Th1 and Th2 cell differentiation	6	0.0130061	0.0498566	HLA-DRB1, MAF, NFKB1, PLCG1, RBPJ, RUNX3
KEGG:04550	Signaling pathways regulating pluripotency of stem cells	6	0.0738972	0.080935	AKT2, AXIN1, GSK3B, REST, WNT10B, WNT11
KEGG:04210	Apoptosis	6	0.0719017	0.0826869	AKT2, CTSK, CTSW, LMNA, NFKB1, TUBA1A
KEGG:04380	Osteoclast differentiation	6	0.0536877	0.0882012	AKT2, CTSK, FCGR3A, NCF2, NFKB1, TRAF6
KEGG:04670	Leukocyte transendothelial migration	5	0.0882579	0.0922696	CYBB, NCF2, PLCG1, ROCK2, THY1
KEGG:04066	HIF-1 signaling pathway	5	0.0602727	0.086642	AKT2, CYBB, NFKB1, PLCG1, TEK
KEGG:04620	Toll-like receptor signaling pathway	5	0.0689477	0.0880998	AKT2, CTSK, MAP3K8, NFKB1, TRAF6

## Sheet: KEGG - CEBP - CEBPAx2 vs. PBSC
CEBP module - CEBPAx2 specific vs. PBSC
ID	Term	No_of_genes	p-value	adj._p-value	Genes
KEGG:04141	Protein processing in endoplasmic reticulum	7	0.0394489	0.0591734	DNAJA1, DNAJC5B, MAN1A1, MBTPS1, SEC31A, SEL1L, STT3B
KEGG:04621	NOD-like receptor signaling pathway	7	0.0428104	0.0513724	CYBA, CYBB, GBP5, NAMPT, TRAF3, TRPM2, XIAP
KEGG:04670	Leukocyte transendothelial migration	7	0.00565455	0.0169636	CLDN5, CXCR4, CYBA, CYBB, NCF1, PECAM1, PTK2B
KEGG:04066	HIF-1 signaling pathway	6	0.0123434	0.0246869	CYBB, HIF1A, LTBR, NOS2, PDK1, TEK
KEGG:03460	Fanconi anemia pathway	5	0.00393297	0.0235978	FANCL, POLN, REV1, RPA2, UBE2T
KEGG:04931	Insulin resistance	5	0.054794	0.054794	PPARGC1A, PPP1CB, PTEN, PTPA, PTPN1

## Sheet: KEGG - RUNX - CEBPAx2 vs. PBSC
RUNX module - CEBPAx2 specific vs. PBSC
ID	Term	No_of_genes	p-value	adj._p-value	Genes
KEGG:04062	Chemokine signaling pathway	12	0.00878039	0.0731699	ADCY4, CCR6, CXCR4, ELMO1, GNG7, HCK, NCF1, NFKB1, PARD3, PREX1, PRKCB, ROCK2
KEGG:04530	Tight junction	12	0.00453718	0.0756196	ACTR3B, ACTR3C, CACNA1D, PARD3, PPP2R2A, PPP2R2D, PRKAA1, RAB8A, ROCK2, TJP2, TUBA1A, TUBA8
KEGG:04145	Phagosome	11	0.00538566	0.0673208	COLEC12, DYNC1LI2, FCGR2C, FCGR3A, NCF1, RAB7A, SCARB1, TUBA1A, TUBA8, TUBB1, TUBB3
