# Supplementary material for: Identification and interrogation of the gene regulatory network of CEBPA-double mutant acute myeloid leukemia
Source: Leukemia. 2022 Nov 4;37(1):102–12. doi: 10.1038/s41375-022-01744-5 (PMC9883165; doi:10.1038/s41375-022-01744-5)
Supplement: Supplementary file 6 — Supplementary Dataset 5 [file 41375_2022_1744_MOESM6_ESM.xlsx]

## Sheet: RNA-Seq analysis
Bulk RNA-Seq analysis of sorted LSC vs. Blast populations
ensID	geneID	Blasts_log2(FPKM + 1)	LSC_log2(FPKM + 1)	logFC
ENSG00000184937	WT1	0.964449	9.36414	8.39969
ENSG00000104267	CA2	1.00504	7.60061	6.59557
ENSG00000113100	CDH9	0.0969751	6.03387	5.9369
ENSG00000250722	SELENOP	0.911761	6.5842	5.67244
ENSG00000143995	MEIS1	0.419	5.79566	5.37666
ENSG00000120279	MYCT1	0.177828	5.54021	5.36238
ENSG00000166148	AVPR1A	0.128409	5.44073	5.31232
ENSG00000115919	KYNU	0.351959	5.20164	4.84968
ENSG00000163739	CXCL1	0.307033	5.10067	4.79364
ENSG00000163736	PPBP	0.41119	4.9893	4.57811
ENSG00000184564	SLITRK6	0.0247322	4.45621	4.43148
ENSG00000163564	PYHIN1	0.207081	4.43968	4.2326
ENSG00000115641	FHL2	0.153338	4.38589	4.23255
ENSG00000145708	CRHBP	0.93597	5.10949	4.17352
ENSG00000162367	TAL1	1.08241	5.23808	4.15566
ENSG00000205336	ADGRG1	0.474155	4.59756	4.1234
ENSG00000136205	TNS3	0.206095	4.28367	4.07758
ENSG00000144893	MED12L	1.75342	5.80613	4.05272
ENSG00000182585	EPGN	0.19705	4.1189	3.92185
ENSG00000171509	RXFP1	0.203638	4.12247	3.91883
ENSG00000152760	TCTEX1D1	0.502841	4.41502	3.91218
ENSG00000152192	POU4F1	0	3.90787	3.90787
ENSG00000184702	SEPTIN5	0.570791	4.4354	3.86461
ENSG00000180044	C3orf80	0.784916	4.63685	3.85194
ENSG00000179639	FCER1A	1.22204	5.02621	3.80417
ENSG00000155962	CLIC2	0.825473	4.59163	3.76616
ENSG00000171476	HOPX	2.82653	6.58792	3.76139
ENSG00000129521	EGLN3	0.00918817	3.7389	3.72971
ENSG00000165929	TC2N	0.0893176	3.75696	3.66764
ENSG00000174175	SELP	0.708157	4.31896	3.61081
ENSG00000151967	SCHIP1	0.176393	3.76542	3.58903
ENSG00000109452	INPP4B	0.839964	4.39927	3.55931
ENSG00000198948	MFAP3L	0.25803	3.81411	3.55608
ENSG00000198695	MT-ND6	1.01115	4.53029	3.51914
ENSG00000178573	MAF	0.154665	3.5933	3.43864
ENSG00000169908	TM4SF1	1.01599	4.42104	3.40504
ENSG00000075618	FSCN1	0.603864	3.97591	3.37205
ENSG00000148468	FAM171A1	0.331154	3.6272	3.29604
ENSG00000124882	EREG	1.17259	4.45568	3.28309
ENSG00000142089	IFITM3	2.09144	5.3616	3.27016
ENSG00000139117	CPNE8	0.130531	3.33475	3.20422
ENSG00000197992	CLEC9A	0.0463435	3.23179	3.18545
ENSG00000157110	RBPMS	0.407626	3.59156	3.18394
ENSG00000177469	CAVIN1	0.10302	3.27118	3.16816
ENSG00000168952	STXBP6	0.340038	3.50784	3.1678
ENSG00000140416	TPM1	2.18327	5.3292	3.14593
ENSG00000010278	CD9	4.83141	7.97043	3.13903
ENSG00000136158	SPRY2	2.29294	5.40411	3.11117
ENSG00000151651	ADAM8	1.11805	4.22634	3.10829
ENSG00000113657	DPYSL3	0.194177	3.3005	3.10632
ENSG00000122641	INHBA	0.834454	3.93441	3.09996
ENSG00000165507	DEPP1	0.0370198	3.13643	3.09941
ENSG00000172572	PDE3A	0.0769444	3.16093	3.08398
ENSG00000128040	SPINK2	2.13343	5.21058	3.07715
ENSG00000259207	ITGB3	0.026809	3.10112	3.07431
ENSG00000163734	CXCL3	2.78765	5.84645	3.05881
ENSG00000138722	MMRN1	2.36776	5.39647	3.02871
ENSG00000173917	HOXB2	0	3.01229	3.01229
ENSG00000111057	KRT18	0	2.98972	2.98972
ENSG00000165646	SLC18A2	0.143117	3.11361	2.9705
ENSG00000184305	CCSER1	1.10372	4.05357	2.94985
ENSG00000174946	GPR171	0.296004	3.23645	2.94044
ENSG00000138678	GPAT3	1.09669	4.03237	2.93568
ENSG00000183742	MACC1	2.03737	4.97039	2.93302
ENSG00000276644	DACH1	0.0438536	2.91283	2.86898
ENSG00000185630	PBX1	0.170975	3.03593	2.86495
ENSG00000105974	CAV1	0.62564	3.47489	2.84925
ENSG00000113083	LOX	0.0807371	2.91445	2.83371
ENSG00000243056	EIF4EBP3	0.933719	3.75172	2.818
ENSG00000167173	C15orf39	2.8823	5.69161	2.80931
ENSG00000181104	F2R	3.43121	6.20078	2.76957
ENSG00000197822	OCLN	0.335211	3.10388	2.76867
ENSG00000150995	ITPR1	3.35724	6.11328	2.75604
ENSG00000183098	GPC6	0	2.73875	2.73875
ENSG00000150907	FOXO1	0.493401	3.22644	2.73304
ENSG00000253293	HOXA10	0.167829	2.88197	2.71414
ENSG00000078399	HOXA9	0	2.70892	2.70892
ENSG00000129682	FGF13	0.109609	2.81207	2.70246
ENSG00000149564	ESAM	0.868991	3.53236	2.66337
ENSG00000168497	CAVIN2	0.208403	2.86739	2.65898
ENSG00000171843	MLLT3	2.39683	5.05214	2.65531
ENSG00000169429	CXCL8	6.9817	9.63436	2.65266
ENSG00000135218	CD36	1.07491	3.71933	2.64442
ENSG00000073756	PTGS2	2.88435	5.51854	2.6342
ENSG00000145949	MYLK4	0.509753	3.1409	2.63114
ENSG00000137801	THBS1	0.123819	2.75169	2.62787
ENSG00000172817	CYP7B1	2.13849	4.73937	2.60088
ENSG00000115165	CYTIP	3.67429	6.269	2.59471
ENSG00000142611	PRDM16	0.017522	2.5937	2.57617
ENSG00000107863	ARHGAP21	0.093929	2.66996	2.57603
ENSG00000087589	CASS4	2.45911	5.03318	2.57407
ENSG00000185532	PRKG1	0.00744633	2.56025	2.5528
ENSG00000152952	PLOD2	0.571235	3.11797	2.54673
ENSG00000163815	CLEC3B	0.341542	2.87975	2.53821
ENSG00000266524	GDF10	0.0291364	2.56471	2.53558
ENSG00000138669	PRKG2	0.566386	3.08771	2.52133
ENSG00000166949	SMAD3	1.59566	4.11574	2.52008
ENSG00000134954	ETS1	1.31604	3.83404	2.51801
ENSG00000177606	JUN	2.54602	5.05477	2.50875
ENSG00000276085	CCL3L3	0.923182	3.42205	2.49887
ENSG00000204420	MPIG6B	0.109984	2.5967	2.48672
ENSG00000196104	SPOCK3	2.42347	4.90865	2.48518
ENSG00000081041	CXCL2	5.12131	7.59476	2.47345
ENSG00000179097	HTR1F	0.0965057	2.56862	2.47212
ENSG00000105376	ICAM5	0.832285	3.29899	2.46671
ENSG00000131724	IL13RA1	1.11251	3.57822	2.46571
ENSG00000106541	AGR2	4.14021	6.60456	2.46435
ENSG00000187699	C2orf88	0.448448	2.91051	2.46207
ENSG00000027075	PRKCH	2.35994	4.81871	2.45878
ENSG00000169442	CD52	5.73426	8.19195	2.45768
ENSG00000185090	MANEAL	0.304463	2.74899	2.44453
ENSG00000008513	ST3GAL1	2.78082	5.22428	2.44346
ENSG00000148488	ST8SIA6	1.32106	3.75996	2.43891
ENSG00000179542	SLITRK4	0.14117	2.57322	2.43205
ENSG00000110841	PPFIBP1	2.18712	4.57831	2.39119
ENSG00000159388	BTG2	3.19864	5.56384	2.3652
ENSG00000120594	PLXDC2	1.93491	4.29901	2.3641
ENSG00000049323	LTBP1	0.0822445	2.44603	2.36378
ENSG00000111371	SLC38A1	4.09979	6.45661	2.35682
ENSG00000061918	GUCY1B1	3.51701	5.8704	2.35339
ENSG00000107281	NPDC1	1.23493	3.58715	2.35222
ENSG00000140332	TLE3	0.247531	2.57634	2.3288
ENSG00000112414	ADGRG6	0.00747286	2.31583	2.30835
ENSG00000198121	LPAR1	0.934904	3.23989	2.30499
ENSG00000174837	ADGRE1	2.13217	4.43093	2.29876
ENSG00000165650	PDZD8	2.43467	4.73194	2.29727
ENSG00000146242	TPBG	0.442156	2.7338	2.29165
ENSG00000102024	PLS3	0.552269	2.84308	2.29081
ENSG00000109321	AREG	0.961954	3.24595	2.28399
ENSG00000166780	BMERB1	0.351813	2.63329	2.28148
ENSG00000170837	GPR27	1.82598	4.09706	2.27108
ENSG00000187187	ZNF546	0.854718	3.12315	2.26843
ENSG00000204740	MALRD1	0.294067	2.55896	2.26489
ENSG00000179388	EGR3	0	2.24916	2.24916
ENSG00000123094	RASSF8	0.615281	2.85909	2.24381
ENSG00000152580	IGSF10	0.264254	2.50681	2.24255
ENSG00000251322	SHANK3	0.707815	2.94669	2.23888
ENSG00000166165	CKB	0.133238	2.34161	2.20838
ENSG00000138449	SLC40A1	5.63478	7.83994	2.20516
ENSG00000151789	ZNF385D	2.25026	4.4541	2.20384
ENSG00000143889	HNRNPLL	0.0628134	2.25327	2.19046
ENSG00000186834	HEXIM1	1.94071	4.12472	2.18401
ENSG00000198795	ZNF521	3.19161	5.36985	2.17824
ENSG00000152689	RASGRP3	3.69384	5.86905	2.17521
ENSG00000173334	TRIB1	3.24743	5.41187	2.16444
ENSG00000178104	PDE4DIP	1.77122	3.93451	2.1633
ENSG00000112290	WASF1	0.586567	2.74522	2.15866
ENSG00000065054	SLC9A3R2	0.712931	2.86491	2.15198
ENSG00000076554	TPD52	1.47755	3.6286	2.15105
ENSG00000198886	MT-ND4	3.91169	6.05557	2.14388
ENSG00000110799	VWF	0.0454517	2.18006	2.13461
ENSG00000055208	TAB2	4.13321	6.26456	2.13135
ENSG00000134323	MYCN	3.51834	5.6478	2.12947
ENSG00000154188	ANGPT1	5.9105	8.02482	2.11432
ENSG00000198727	MT-CYB	5.91125	8.0245	2.11325
ENSG00000196628	TCF4	2.72264	4.83405	2.11141
ENSG00000153162	BMP6	0.172145	2.27928	2.10714
ENSG00000185112	FAM43A	1.96155	4.0626	2.10105
ENSG00000198589	LRBA	3.90988	6.00466	2.09478
ENSG00000136929	HEMGN	0.470965	2.56513	2.09416
ENSG00000150760	DOCK1	0.254563	2.3436	2.08904
ENSG00000146859	TMEM140	2.88618	4.96774	2.08156
ENSG00000165702	GFI1B	2.02062	4.09855	2.07793
ENSG00000157557	ETS2	5.08703	7.15791	2.07087
ENSG00000106211	HSPB1	2.68986	4.75928	2.06942
ENSG00000101445	PPP1R16B	0.0622562	2.12599	2.06374
ENSG00000106404	CLDN15	1.3553	3.41414	2.05884
ENSG00000107518	ATRNL1	0	2.05818	2.05818
ENSG00000118971	CCND2	5.69497	7.75147	2.05649
ENSG00000173848	NET1	3.33154	5.38063	2.04909
ENSG00000159335	PTMS	0.95149	2.98896	2.03747
ENSG00000188394	GPR21	0.0972156	2.12773	2.03052
ENSG00000021645	NRXN3	0.0841248	2.11283	2.02871
ENSG00000143545	RAB13	1.40213	3.43016	2.02804
ENSG00000156535	CD109	0.5616	2.58934	2.02774
ENSG00000172183	ISG20	0.537743	2.55941	2.02166
ENSG00000167996	FTH1	6.55564	8.57579	2.02015
ENSG00000163737	PF4	0	2.01364	2.01364
ENSG00000197122	SRC	0.800844	2.81347	2.01262
ENSG00000150594	ADRA2A	0.0615185	2.07061	2.00909
ENSG00000162496	DHRS3	0.117363	2.12395	2.00659
ENSG00000134508	CABLES1	1.59265	3.59559	2.00294
ENSG00000117519	CNN3	0.0778928	2.07365	1.99576
ENSG00000095303	PTGS1	2.78649	4.7792	1.99271
ENSG00000175928	LRRN1	0.0789727	2.06862	1.98965
ENSG00000188536	HBA2	2.28176	4.26287	1.98111
ENSG00000138271	GPR87	0.0318667	2.00868	1.97682
ENSG00000206172	HBA1	2.29648	4.27191	1.97543
ENSG00000116678	LEPR	1.32142	3.29353	1.97211
ENSG00000138640	FAM13A	1.46159	3.43163	1.97004
ENSG00000184313	MROH7	0.393563	2.3605	1.96694
ENSG00000183166	CALN1	0.0150298	1.97769	1.96266
ENSG00000164983	TMEM65	0.932951	2.88042	1.94747
ENSG00000198786	MT-ND5	2.96423	4.90512	1.94088
ENSG00000184574	LPAR5	0.947503	2.88327	1.93576
ENSG00000179348	GATA2	2.31185	4.23733	1.92548
ENSG00000155189	AGPAT5	5.07549	6.99922	1.92373
ENSG00000260325	HSPB9	0.00513989	1.9223	1.91716
ENSG00000113389	NPR3	4.18634	6.10296	1.91661
ENSG00000179144	GIMAP7	2.33915	4.25535	1.9162
ENSG00000167615	LENG8	3.36866	5.28384	1.91518
ENSG00000228253	MT-ATP8	1.75469	3.66961	1.91492
ENSG00000171451	DSEL	0.0261484	1.94004	1.91389
ENSG00000179094	PER1	3.32128	5.23475	1.91347
ENSG00000198838	RYR3	0.420569	2.33268	1.91211
ENSG00000164116	GUCY1A1	5.36981	7.28138	1.91156
ENSG00000087077	TRIP6	1.75354	3.65511	1.90157
ENSG00000184428	TOP1MT	0.159168	2.05052	1.89135
ENSG00000100393	EP300	2.66077	4.55156	1.89079
ENSG00000162772	ATF3	1.72728	3.61619	1.88891
ENSG00000244734	HBB	4.40817	6.29566	1.88749
ENSG00000136630	HLX	0.846168	2.72893	1.88276
ENSG00000115594	IL1R1	0.189507	2.07022	1.88072
ENSG00000172493	AFF1	3.09464	4.97321	1.87857
ENSG00000119862	LGALSL	0.093738	1.96967	1.87593
ENSG00000196730	DAPK1	3.43728	5.31227	1.87499
ENSG00000119866	BCL11A	3.19317	5.06814	1.87497
ENSG00000125848	FLRT3	0.0572046	1.91937	1.86217
ENSG00000112299	VNN1	0.232251	2.09225	1.86
ENSG00000124006	OBSL1	1.10757	2.96185	1.85428
ENSG00000150347	ARID5B	0.91292	2.76551	1.85259
ENSG00000255154	HTD2	1.48934	3.33937	1.85003
ENSG00000089177	KIF16B	0.89751	2.7373	1.83979
ENSG00000173621	LRFN4	0.855432	2.69297	1.83753
ENSG00000188785	ZNF548	2.68154	4.51895	1.83741
ENSG00000205189	ZBTB10	3.0763	4.91082	1.83451
ENSG00000073737	DHRS9	1.75104	3.58527	1.83423
ENSG00000078269	SYNJ2	0.928187	2.75969	1.83151
ENSG00000064042	LIMCH1	0.0942317	1.92061	1.82638
ENSG00000180530	NRIP1	3.56605	5.39223	1.82617
ENSG00000132465	JCHAIN	0.255638	2.07941	1.82377
ENSG00000064989	CALCRL	4.20239	6.02215	1.81976
ENSG00000033327	GAB2	1.52462	3.33854	1.81392
ENSG00000138823	MTTP	0	1.80175	1.80175
ENSG00000075426	FOSL2	3.04187	4.84124	1.79937
ENSG00000197555	SIPA1L1	2.17097	3.96487	1.7939
ENSG00000198804	MT-CO1	9.14539	10.938	1.79263
ENSG00000125355	TMEM255A	0.216822	2.00823	1.79141
ENSG00000151779	NBAS	4.10535	5.89415	1.7888
ENSG00000198888	MT-ND1	3.88926	5.67055	1.78128
ENSG00000227507	LTB	0	1.77757	1.77757
ENSG00000196368	NUDT11	0.167379	1.93922	1.77185
ENSG00000144031	ANKRD53	0.0555138	1.81991	1.7644
ENSG00000153993	SEMA3D	0	1.76414	1.76414
ENSG00000173218	VANGL1	2.18679	3.95023	1.76344
ENSG00000213625	LEPROT	3.97936	5.73297	1.75361
ENSG00000211584	SLC48A1	2.14341	3.88946	1.74604
ENSG00000133019	CHRM3	0.0228747	1.76878	1.74591
ENSG00000107447	DNTT	0.20072	1.94541	1.74469
ENSG00000178971	CTC1	1.64549	3.38152	1.73603
ENSG00000059728	MXD1	3.2314	4.96417	1.73276
ENSG00000104447	TRPS1	3.37958	5.10415	1.72457
ENSG00000168758	SEMA4C	1.40225	3.12573	1.72348
ENSG00000179134	SAMD4B	1.44507	3.16649	1.72142
ENSG00000212907	MT-ND4L	3.55866	5.2784	1.71974
ENSG00000165914	TTC7B	1.20271	2.91515	1.71244
ENSG00000177398	UMODL1	0.231422	1.94297	1.71155
ENSG00000169083	AR	0.174377	1.88396	1.70958
ENSG00000049192	ADAMTS6	0.650026	2.35516	1.70513
ENSG00000163421	PROK2	2.13808	3.84312	1.70504
ENSG00000129824	RPS4Y1	0	1.70277	1.70277
ENSG00000155849	ELMO1	5.00141	6.70326	1.70186
ENSG00000118263	KLF7	3.36013	5.06034	1.7002
ENSG00000164181	ELOVL7	2.47688	4.17554	1.69866
ENSG00000138735	PDE5A	0.502837	2.19804	1.6952
ENSG00000133612	AGAP3	0.564684	2.25844	1.69375
ENSG00000197147	LRRC8B	2.89558	4.58637	1.69079
ENSG00000196428	TSC22D2	2.10707	3.79765	1.69058
ENSG00000152217	SETBP1	0.00391725	1.68703	1.68311
ENSG00000149212	SESN3	3.2088	4.89101	1.68221
ENSG00000187513	GJA4	0.0608194	1.73973	1.67891
ENSG00000182150	ERCC6L2	2.04685	3.72467	1.67782
ENSG00000123124	WWP1	2.79235	4.46782	1.67547
ENSG00000164185	ZNF474	0	1.67501	1.67501
ENSG00000107819	SFXN3	2.2947	3.9697	1.675
ENSG00000169224	GCSAML	4.46707	6.14155	1.67447
ENSG00000119888	EPCAM	0.236263	1.91044	1.67418
ENSG00000155254	MARVELD1	0.783931	2.45716	1.67323
ENSG00000106415	GLCCI1	2.10931	3.78048	1.67117
ENSG00000136634	IL10	0	1.6697	1.6697
ENSG00000105327	BBC3	1.42985	3.09918	1.66933
ENSG00000143570	SLC39A1	2.99321	4.66204	1.66883
ENSG00000100234	TIMP3	1.21345	2.88034	1.66689
ENSG00000128872	TMOD2	1.3151	2.97932	1.66421
ENSG00000154864	PIEZO2	0.493828	2.15303	1.6592
ENSG00000167702	KIFC2	0.311143	1.9675	1.65636
ENSG00000096070	BRPF3	1.01502	2.67015	1.65512
ENSG00000061273	HDAC7	1.87874	3.53276	1.65402
ENSG00000173542	MOB1B	3.23976	4.88731	1.64754
ENSG00000162654	GBP4	3.02645	4.66357	1.63712
ENSG00000170421	KRT8	0.165438	1.80187	1.63643
ENSG00000116675	DNAJC6	1.28982	2.92319	1.63338
ENSG00000123908	AGO2	2.80383	4.42944	1.62561
ENSG00000078699	CBFA2T2	1.12667	2.75227	1.6256
ENSG00000157890	MEGF11	0.126184	1.7511	1.62491
ENSG00000105928	GSDME	0.590726	2.21103	1.6203
ENSG00000174233	ADCY6	1.52701	3.14458	1.61757
ENSG00000176222	ZNF404	1.32343	2.93871	1.61528
ENSG00000141068	KSR1	1.98654	3.59656	1.61002
ENSG00000120093	HOXB3	0.219327	1.82165	1.60232
ENSG00000140526	ABHD2	3.88614	5.48737	1.60122
ENSG00000126217	MCF2L	0.767266	2.36636	1.5991
ENSG00000135924	DNAJB2	1.80853	3.40761	1.59907
ENSG00000188643	S100A16	0	1.59577	1.59577
ENSG00000133401	PDZD2	0.274158	1.86508	1.59092
ENSG00000104714	ERICH1	2.06933	3.65552	1.58618
ENSG00000104081	BMF	2.83968	4.42553	1.58585
ENSG00000166912	MTMR10	3.13594	4.72096	1.58502
ENSG00000162645	GBP2	3.13845	4.723	1.58455
ENSG00000148288	GBGT1	2.64969	4.23333	1.58364
ENSG00000054598	FOXC1	0.0527796	1.63524	1.58246
ENSG00000102096	PIM2	4.33292	5.91318	1.58026
ENSG00000113742	CPEB4	2.41394	3.99263	1.57869
ENSG00000105971	CAV2	0.976638	2.55233	1.5757
ENSG00000051382	PIK3CB	3.81495	5.38845	1.5735
ENSG00000053254	FOXN3	3.37202	4.94144	1.56942
ENSG00000138623	SEMA7A	2.95063	4.51554	1.56492
ENSG00000110324	IL10RA	2.48678	4.05159	1.56481
ENSG00000128805	ARHGAP22	0.113886	1.67649	1.56261
ENSG00000101096	NFATC2	0.666356	2.22625	1.5599
ENSG00000163646	CLRN1	0.274478	1.83354	1.55906
ENSG00000018236	CNTN1	0	1.55894	1.55894
ENSG00000148737	TCF7L2	1.5817	3.13833	1.55662
ENSG00000113369	ARRDC3	4.48772	6.04357	1.55585
ENSG00000153234	NR4A2	2.28596	3.84146	1.5555
ENSG00000214954	LRRC69	0.606855	2.16205	1.55519
ENSG00000154447	SH3RF1	2.26564	3.82033	1.55468
ENSG00000181722	ZBTB20	2.76336	4.31678	1.55342
ENSG00000183049	CAMK1D	1.80767	3.36056	1.55288
ENSG00000196876	SCN8A	0.0540794	1.6011	1.54702
ENSG00000149131	SERPING1	1.98425	3.53058	1.54633
ENSG00000130147	SH3BP4	0.0201892	1.56024	1.54005
ENSG00000198075	SULT1C4	1.66377	3.20358	1.53981
ENSG00000081189	MEF2C	4.61559	6.15434	1.53875
ENSG00000100307	CBX7	0.356562	1.89462	1.53806
ENSG00000157483	MYO1E	0.0537183	1.59043	1.53672
ENSG00000135363	LMO2	4.61402	6.15073	1.53671
ENSG00000129353	SLC44A2	1.78887	3.32416	1.5353
ENSG00000164796	CSMD3	0	1.53491	1.53491
ENSG00000136738	STAM	3.59895	5.13333	1.53438
ENSG00000048740	CELF2	4.51915	6.05199	1.53284
ENSG00000099219	ERMP1	3.91042	5.44303	1.53261
ENSG00000185344	ATP6V0A2	4.17615	5.70811	1.53196
ENSG00000105849	POLR1F	4.73144	6.26115	1.5297
ENSG00000272602	ZNF595	1.94755	3.47555	1.528
ENSG00000128271	ADORA2A	0.285418	1.80652	1.52111
ENSG00000158863	FAM160B2	1.47763	2.99747	1.51984
ENSG00000165617	DACT1	0.210227	1.72988	1.51966
ENSG00000146535	GNA12	1.58824	3.10521	1.51697
ENSG00000171206	TRIM8	2.28385	3.79892	1.51507
ENSG00000106366	SERPINE1	1.09421	2.60849	1.51428
ENSG00000183496	MEX3B	3.16758	4.67472	1.50714
ENSG00000254087	LYN	4.14279	5.64823	1.50544
ENSG00000176783	RUFY1	3.04736	4.54626	1.49891
ENSG00000168329	CX3CR1	0.114816	1.61359	1.49877
ENSG00000100678	SLC8A3	0.202007	1.70028	1.49827
ENSG00000197134	ZNF257	1.52014	3.01573	1.49559
ENSG00000116731	PRDM2	2.41568	3.91124	1.49556
ENSG00000119922	IFIT2	0.857377	2.35277	1.4954
ENSG00000184557	SOCS3	3.81677	5.30857	1.49181
ENSG00000213931	HBE1	0.0562365	1.54735	1.49112
ENSG00000168026	TTC21A	0.49013	1.98004	1.48991
ENSG00000106299	WASL	2.07229	3.55549	1.48319
ENSG00000165312	OTUD1	2.17762	3.6605	1.48288
ENSG00000198515	CNGA1	0	1.4785	1.4785
ENSG00000141664	ZCCHC2	1.76269	3.2368	1.47412
ENSG00000204843	DCTN1	2.25634	3.72923	1.4729
ENSG00000196268	ZNF493	3.50044	4.97264	1.4722
ENSG00000179526	SHARPIN	2.39264	3.86476	1.47212
ENSG00000162722	TRIM58	2.1832	3.65197	1.46877
ENSG00000116604	MEF2D	1.66956	3.13818	1.46862
ENSG00000184988	TMEM106A	1.80081	3.26779	1.46698
ENSG00000160678	S100A1	0.189724	1.65596	1.46624
ENSG00000114779	ABHD14B	2.50136	3.96486	1.4635
ENSG00000106344	RBM28	1.48368	2.94716	1.46348
ENSG00000175197	DDIT3	2.21607	3.67926	1.46319
ENSG00000187742	SECISBP2	2.88307	4.34592	1.46285
ENSG00000111077	TNS2	0.217826	1.67812	1.4603
ENSG00000156639	ZFAND3	2.36284	3.82216	1.45932
ENSG00000189060	H1-0	4.26169	5.7206	1.45891
ENSG00000087266	SH3BP2	2.19854	3.65505	1.45651
ENSG00000274180	NATD1	1.0576	2.50885	1.45125
ENSG00000140022	STON2	4.98433	6.43487	1.45054
ENSG00000197329	PELI1	3.07734	4.52758	1.45024
ENSG00000198400	NTRK1	0.503299	1.95208	1.44879
ENSG00000143153	ATP1B1	4.90147	6.3495	1.44803
ENSG00000125733	TRIP10	0.594107	2.04066	1.44656
ENSG00000164889	SLC4A2	2.2686	3.71507	1.44647
ENSG00000108262	GIT1	1.87919	3.32558	1.44639
ENSG00000109572	CLCN3	2.48594	3.93078	1.44484
ENSG00000124140	SLC12A5	0	1.44404	1.44404
ENSG00000145990	GFOD1	0.727505	2.1703	1.4428
ENSG00000170542	SERPINB9	1.41721	2.85913	1.44192
ENSG00000137449	CPEB2	1.48143	2.91705	1.43562
ENSG00000140443	IGF1R	2.75522	4.19043	1.43521
ENSG00000102539	MLNR	0.310063	1.74269	1.43262
ENSG00000196329	GIMAP5	1.8234	3.25486	1.43147
ENSG00000054690	PLEKHH1	0.187415	1.61885	1.43143
ENSG00000173276	ZBTB21	2.70309	4.13314	1.43005
ENSG00000114439	BBX	2.92667	4.35472	1.42805
ENSG00000080802	CNOT4	2.45349	3.88145	1.42796
ENSG00000189292	ALKAL2	0.141442	1.56883	1.42739
ENSG00000167964	RAB26	0.35844	1.78517	1.42673
ENSG00000113739	STC2	0.00993135	1.43546	1.42553
ENSG00000135334	AKIRIN2	4.3749	5.79888	1.42399
ENSG00000158747	NBL1	2.09768	3.5215	1.42382
ENSG00000114933	INO80D	2.13732	3.5609	1.42358
ENSG00000153914	SREK1	3.52014	4.93936	1.41923
ENSG00000114654	EFCC1	0.0975894	1.51658	1.41899
ENSG00000182568	SATB1	5.18789	6.60552	1.41763
ENSG00000164946	FREM1	0	1.41511	1.41511
ENSG00000127527	EPS15L1	2.43997	3.85272	1.41275
ENSG00000124374	PAIP2B	1.19709	2.60725	1.41016
ENSG00000157216	SSBP3	2.97504	4.38404	1.409
ENSG00000166091	CMTM5	0	1.40591	1.40591
ENSG00000112137	PHACTR1	3.21885	4.62321	1.40436
ENSG00000138670	RASGEF1B	2.71256	4.11545	1.40289
ENSG00000105855	ITGB8	1.27819	2.67899	1.4008
ENSG00000061492	WNT8A	0	1.39952	1.39952
ENSG00000109906	ZBTB16	3.55974	4.95794	1.39821
ENSG00000120162	MOB3B	0.274382	1.6714	1.39701
ENSG00000080503	SMARCA2	4.07886	5.47361	1.39475
ENSG00000170345	FOS	8.22485	9.61866	1.39381
ENSG00000069667	RORA	0.357888	1.75039	1.3925
ENSG00000120709	FAM53C	3.50166	4.89298	1.39132
ENSG00000022267	FHL1	3.02343	4.41471	1.39128
ENSG00000214652	ZNF727	0	1.39064	1.39064
ENSG00000166126	AMN	0.752348	2.14223	1.38988
ENSG00000130396	AFDN	0	1.38948	1.38948
ENSG00000142875	PRKACB	6.67186	8.05963	1.38778
ENSG00000112077	RHAG	0.25133	1.63832	1.38699
ENSG00000115295	CLIP4	2.87821	4.26419	1.38598
ENSG00000100439	ABHD4	1.65231	3.03815	1.38584
ENSG00000186462	NAP1L2	0	1.38456	1.38456
ENSG00000112096	SOD2	5.3171	6.69477	1.37767
ENSG00000155330	C16orf87	2.04482	3.42209	1.37727
ENSG00000136044	APPL2	2.95717	4.33149	1.37432
ENSG00000171115	GIMAP8	0.608229	1.98172	1.37349
ENSG00000139083	ETV6	4.57663	5.94981	1.37318
ENSG00000150938	CRIM1	0.589786	1.96251	1.37273
ENSG00000147443	DOK2	1.70852	3.08111	1.37258
ENSG00000090776	EFNB1	1.6311	3.00303	1.37193
ENSG00000185420	SMYD3	4.73855	6.1083	1.36975
ENSG00000111676	ATN1	0.67792	2.04767	1.36975
ENSG00000162739	SLAMF6	0.674288	2.04401	1.36972
ENSG00000139908	TSSK4	0.480939	1.85049	1.36955
ENSG00000185272	RBM11	0.295481	1.66268	1.3672
ENSG00000147459	DOCK5	2.58464	3.95025	1.36561
ENSG00000138834	MAPK8IP3	2.15901	3.52233	1.36332
ENSG00000241852	C8orf58	1.67024	3.03336	1.36313
ENSG00000203618	GP1BB	0.662943	2.02526	1.36232
ENSG00000147421	HMBOX1	2.94157	4.30362	1.36205
ENSG00000173273	TNKS	2.80169	4.16323	1.36154
ENSG00000171988	JMJD1C	4.02472	5.38572	1.361
ENSG00000106852	LHX6	0.670878	2.03164	1.36077
ENSG00000257591	ZNF625	1.05067	2.41142	1.36076
ENSG00000213722	DDAH2	4.20411	5.56402	1.35991
ENSG00000183808	RBM12B	3.4109	4.76867	1.35777
ENSG00000185728	YTHDF3	5.38602	6.743	1.35698
ENSG00000186448	ZNF197	1.75962	3.1153	1.35568
ENSG00000103067	ESRP2	0.237584	1.59279	1.35521
ENSG00000072786	STK10	2.65338	4.00837	1.35499
ENSG00000131196	NFATC1	1.4928	2.84721	1.35442
ENSG00000286219	NOTCH2NLC	2.20858	3.56007	1.35149
ENSG00000068305	MEF2A	3.15936	4.51027	1.35091
ENSG00000162711	NLRP3	1.79259	3.14287	1.35028
ENSG00000139725	RHOF	2.15819	3.50815	1.34997
ENSG00000104756	KCTD9	2.67772	4.02721	1.34949
ENSG00000059145	UNKL	1.32166	2.67001	1.34835
ENSG00000102547	CAB39L	0.769777	2.11519	1.34541
ENSG00000104859	CLASRP	2.30719	3.65208	1.3449
ENSG00000065717	TLE2	0	1.34478	1.34478
ENSG00000123096	SSPN	1.03716	2.3784	1.34124
ENSG00000175073	VCPIP1	3.2111	4.5519	1.3408
ENSG00000170962	PDGFD	0.316621	1.65541	1.33879
ENSG00000187955	COL14A1	0.0263594	1.36352	1.33716
ENSG00000167535	CACNB3	0.32734	1.66183	1.33449
ENSG00000079337	RAPGEF3	0.571239	1.90566	1.33442
ENSG00000272398	CD24	0.125422	1.45981	1.33439
ENSG00000185900	POMK	3.34445	4.67745	1.333
ENSG00000167182	SP2	0.665129	1.99801	1.33288
ENSG00000169710	FASN	1.86134	3.19368	1.33234
ENSG00000275993	SIK1B	0.222133	1.55445	1.33232
ENSG00000162852	CNST	4.63238	5.9604	1.32802
ENSG00000120075	HOXB5	0	1.32702	1.32702
ENSG00000122223	CD244	5.21729	6.54413	1.32684
ENSG00000145685	LHFPL2	4.20907	5.53255	1.32348
ENSG00000110492	MDK	0.538561	1.86188	1.32332
ENSG00000105875	WDR91	2.19754	3.52079	1.32325
ENSG00000114861	FOXP1	4.58036	5.90336	1.323
ENSG00000146147	MLIP	0	1.32138	1.32138
ENSG00000162366	PDZK1IP1	0	1.32058	1.32058
ENSG00000122824	NUDT10	0.550518	1.871	1.32048
ENSG00000182831	C16orf72	3.96688	5.28623	1.31935
ENSG00000156030	MIDEAS	2.5178	3.83462	1.31682
ENSG00000204619	PPP1R11	3.00094	4.31606	1.31512
ENSG00000162188	GNG3	0.149533	1.46207	1.31254
ENSG00000118200	CAMSAP2	0.0623749	1.37309	1.31071
ENSG00000137414	FAM8A1	2.93389	4.24416	1.31027
ENSG00000155366	RHOC	3.68415	4.99393	1.30978
ENSG00000183397	C19orf71	0	1.30858	1.30858
ENSG00000173762	CD7	2.10901	3.4165	1.30749
ENSG00000115170	ACVR1	2.31406	3.62069	1.30663
ENSG00000188931	CFAP126	1.92187	3.22753	1.30565
ENSG00000227500	SCAMP4	1.75657	3.0598	1.30323
ENSG00000100523	DDHD1	2.42719	3.72881	1.30163
ENSG00000102362	SYTL4	0.0161749	1.31544	1.29927
ENSG00000127124	HIVEP3	0.772308	2.07133	1.29903
ENSG00000186591	UBE2H	2.44603	3.74487	1.29884
ENSG00000169302	STK32A	0	1.29245	1.29245
ENSG00000174059	CD34	4.70452	5.99657	1.29205
ENSG00000198805	PNP	6.47675	7.76632	1.28958
ENSG00000160190	SLC37A1	3.09676	4.38632	1.28956
ENSG00000122779	TRIM24	3.13819	4.42586	1.28767
ENSG00000188389	PDCD1	0	1.28665	1.28665
ENSG00000100647	SUSD6	2.94881	4.23312	1.28432
ENSG00000144677	CTDSPL	1.23749	2.52168	1.2842
ENSG00000140854	KATNB1	3.12773	4.40992	1.28218
ENSG00000213203	GIMAP1	0.786335	2.0673	1.28096
ENSG00000078674	PCM1	3.64696	4.92652	1.27956
ENSG00000083168	KAT6A	3.35415	4.63218	1.27803
ENSG00000181090	EHMT1	2.84033	4.118	1.27767
ENSG00000123358	NR4A1	0.47992	1.75662	1.2767
ENSG00000124535	WRNIP1	3.79234	5.06871	1.27637
ENSG00000100600	LGMN	0	1.27608	1.27608
ENSG00000130449	ZSWIM6	2.06226	3.33754	1.27528
ENSG00000165092	ALDH1A1	0.1942	1.46692	1.27272
ENSG00000070366	SMG6	1.29809	2.57045	1.27236
ENSG00000183386	FHL3	2.78343	4.05489	1.27146
ENSG00000263961	RHEX	6.18076	7.45175	1.27099
ENSG00000125629	INSIG2	2.78015	4.05062	1.27047
ENSG00000018189	RUFY3	0.97275	2.24321	1.27046
ENSG00000184922	FMNL1	3.01144	4.27998	1.26853
ENSG00000172005	MAL	0	1.26645	1.26645
ENSG00000103222	ABCC1	3.30802	4.57366	1.26564
ENSG00000129595	EPB41L4A	0.578431	1.84338	1.26495
ENSG00000257923	CUX1	2.88885	4.15068	1.26184
ENSG00000139174	PRICKLE1	0.350332	1.61178	1.26144
ENSG00000068323	TFE3	1.06589	2.3262	1.26031
ENSG00000135549	PKIB	1.48371	2.74399	1.26028
ENSG00000182606	TRAK1	2.22796	3.48745	1.25949
ENSG00000151491	EPS8	3.40686	4.66607	1.25921
ENSG00000104312	RIPK2	4.06312	5.32213	1.259
ENSG00000137959	IFI44L	0.22173	1.47737	1.25564
ENSG00000049618	ARID1B	3.97235	5.22789	1.25554
ENSG00000085719	CPNE3	4.96372	6.21837	1.25465
ENSG00000204569	PPP1R10	3.86862	5.12284	1.25422
ENSG00000026652	AGPAT4	2.38009	3.63405	1.25397
ENSG00000137841	PLCB2	3.53791	4.79149	1.25359
ENSG00000212747	RTL8B	0.227033	1.47964	1.2526
ENSG00000108219	TSPAN14	3.38613	4.63709	1.25096
ENSG00000105738	SIPA1L3	1.03582	2.28449	1.24868
ENSG00000117400	MPL	2.09195	3.34001	1.24807
ENSG00000104341	LAPTM4B	5.44938	6.69623	1.24685
ENSG00000106006	HOXA6	0	1.24525	1.24525
ENSG00000119596	YLPM1	2.24086	3.48484	1.24398
ENSG00000082196	C1QTNF3	0.704829	1.9487	1.24387
ENSG00000142583	SLC2A5	1.29082	2.53446	1.24364
ENSG00000114656	CFAP92	0.474576	1.71807	1.24349
ENSG00000183722	LHFPL6	0	1.24103	1.24103
ENSG00000187239	FNBP1	3.40608	4.64569	1.23962
ENSG00000206190	ATP10A	2.18431	3.42382	1.23951
ENSG00000136603	SKIL	2.59353	3.83277	1.23923
ENSG00000196890	H2BU1	0.386153	1.62481	1.23865
ENSG00000196914	ARHGEF12	0.00954812	1.24811	1.23856
ENSG00000204514	ZNF814	1.79974	3.03729	1.23755
ENSG00000169313	P2RY12	0.0776966	1.31457	1.23688
ENSG00000109265	CRACD	1.18596	2.42252	1.23657
ENSG00000223547	ZNF844	1.18174	2.41795	1.23622
ENSG00000162599	NFIA	0.0366636	1.26962	1.23296
ENSG00000168333	PPDPFL	0	1.23251	1.23251
ENSG00000165449	SLC16A9	0.0822608	1.31473	1.23246
ENSG00000158019	BABAM2	3.27622	4.50736	1.23115
ENSG00000080854	IGSF9B	0.0355317	1.26208	1.22655
ENSG00000183690	EFHC2	0.608019	1.8332	1.22518
ENSG00000073910	FRY	3.06521	4.28976	1.22455
ENSG00000119537	KDSR	3.36383	4.58588	1.22205
ENSG00000143614	GATAD2B	2.10718	3.32888	1.22171
ENSG00000125089	SH3TC1	0.677973	1.89852	1.22055
ENSG00000110237	ARHGEF17	1.21871	2.43838	1.21966
ENSG00000122257	RBBP6	3.50689	4.72619	1.2193
ENSG00000184226	PCDH9	0.00191375	1.21933	1.21741
ENSG00000049540	ELN	0.2764	1.49296	1.21656
ENSG00000215301	DDX3X	6.49699	7.71134	1.21436
ENSG00000217128	FNIP1	4.37569	5.58989	1.21419
ENSG00000134444	RELCH	2.86928	4.08183	1.21255
ENSG00000173480	ZNF417	1.19098	2.40346	1.21248
ENSG00000111252	SH2B3	1.73849	2.95045	1.21196
ENSG00000197837	H4-16	2.27315	3.48476	1.21161
ENSG00000003987	MTMR7	0.565485	1.77707	1.21158
ENSG00000134324	LPIN1	2.58904	3.80036	1.21133
ENSG00000198938	MT-CO3	9.76375	10.975	1.21125
ENSG00000111728	ST8SIA1	0.00544617	1.21658	1.21114
ENSG00000075292	ZNF638	3.85329	5.06423	1.21093
ENSG00000101109	STK4	4.1555	5.36494	1.20944
ENSG00000146021	KLHL3	0.595952	1.80421	1.20826
ENSG00000178342	KCNG2	0.403092	1.6105	1.20741
ENSG00000184185	KCNJ12	0.322336	1.52916	1.20683
ENSG00000085563	ABCB1	2.71498	3.92144	1.20646
ENSG00000070756	PABPC1	6.82956	8.03585	1.20629
ENSG00000213918	DNASE1	0.77899	1.98482	1.20583
ENSG00000125952	MAX	6.1225	7.32736	1.20486
ENSG00000130684	ZNF337	0.738619	1.94202	1.2034
ENSG00000126705	AHDC1	1.04673	2.24955	1.20283
ENSG00000094631	HDAC6	3.24903	4.45181	1.20278
ENSG00000126583	PRKCG	0.493527	1.69582	1.2023
ENSG00000138434	ITPRID2	4.7866	5.98694	1.20035
ENSG00000172888	ZNF621	1.64572	2.84474	1.19903
ENSG00000064932	SBNO2	1.30303	2.50169	1.19866
ENSG00000171681	ATF7IP	4.31576	5.51372	1.19796
ENSG00000133056	PIK3C2B	1.48001	2.67762	1.19761
ENSG00000006016	CRLF1	1.96046	3.15783	1.19737
ENSG00000261609	GAN	1.48241	2.6786	1.19619
ENSG00000188171	ZNF626	0.53334	1.7291	1.19576
ENSG00000171606	ZNF274	2.81737	4.01244	1.19507
ENSG00000109063	MYH3	0.15868	1.35087	1.19219
ENSG00000188706	ZDHHC9	2.80087	3.99296	1.19208
ENSG00000185650	ZFP36L1	0.134909	1.32606	1.19115
ENSG00000108691	CCL2	0.0548043	1.24513	1.19032
ENSG00000079841	RIMS1	0	1.19015	1.19015
ENSG00000060237	WNK1	2.11345	3.30321	1.18976
ENSG00000125538	IL1B	4.8009	5.99031	1.18941
ENSG00000093167	LRRFIP2	4.26925	5.4584	1.18915
ENSG00000067048	DDX3Y	0.0119735	1.20103	1.18905
ENSG00000107249	GLIS3	0.460655	1.64937	1.18872
ENSG00000167555	ZNF528	1.84454	3.02943	1.18488
ENSG00000242689	CNTF	0.603029	1.7879	1.18487
ENSG00000104490	NCALD	1.84145	3.02546	1.18401
ENSG00000168672	LRATD2	0.518649	1.70249	1.18384
ENSG00000198265	HELZ	3.10593	4.28884	1.1829
ENSG00000180182	MED14	3.06502	4.24792	1.1829
ENSG00000005339	CREBBP	1.97948	3.16191	1.18243
ENSG00000181264	TLCD5	0	1.17988	1.17988
ENSG00000163961	RNF168	2.3406	3.52011	1.17952
ENSG00000120129	DUSP1	8.16987	9.34829	1.17842
ENSG00000162086	ZNF75A	2.17784	3.35528	1.17744
ENSG00000152223	EPG5	2.74469	3.92108	1.17639
ENSG00000163412	EIF4E3	2.5324	3.7083	1.1759
ENSG00000007038	PRSS21	0	1.17541	1.17541
ENSG00000048540	LMO3	0.0401807	1.21523	1.17505
ENSG00000168283	BMI1	4.65621	5.83123	1.17502
ENSG00000141452	RMC1	3.32365	4.49724	1.17359
ENSG00000117036	ETV3	2.86013	4.03358	1.17345
ENSG00000182742	HOXB4	0.756571	1.9294	1.17283
ENSG00000006459	KDM7A	1.18429	2.35677	1.17248
ENSG00000213923	CSNK1E	2.80155	3.97335	1.1718
ENSG00000179833	SERTAD2	3.00099	4.17229	1.17129
ENSG00000161013	MGAT4B	3.44324	4.61375	1.17052
ENSG00000156860	FBRS	3.71481	4.88461	1.1698
ENSG00000181541	MAB21L2	0.309319	1.47905	1.16973
ENSG00000158769	F11R	4.39318	5.56235	1.16917
ENSG00000147100	SLC16A2	0	1.16915	1.16915
ENSG00000131969	ABHD12B	0.652223	1.82088	1.16866
ENSG00000042062	RIPOR3	0.496974	1.66534	1.16837
ENSG00000125966	MMP24	0.476933	1.64471	1.16777
ENSG00000178700	DHFR2	0.943513	2.11124	1.16773
ENSG00000234444	ZNF736	2.48477	3.65172	1.16695
ENSG00000089327	FXYD5	4.26463	5.43137	1.16674
ENSG00000143443	C1orf56	0.833663	1.99922	1.16556
ENSG00000214655	ZSWIM8	1.94052	3.10447	1.16395
ENSG00000157404	KIT	6.58661	7.74988	1.16327
ENSG00000197714	ZNF460	3.98719	5.14954	1.16235
ENSG00000132471	WBP2	2.42483	3.58708	1.16225
ENSG00000139631	CSAD	1.24702	2.40878	1.16176
ENSG00000005007	UPF1	2.39093	3.5526	1.16167
ENSG00000168209	DDIT4	3.09337	4.25452	1.16116
ENSG00000267680	ZNF224	2.18555	3.34653	1.16099
ENSG00000116095	PLEKHA3	2.6002	3.75996	1.15976
ENSG00000113384	GOLPH3	6.07802	7.23672	1.1587
ENSG00000180884	ZNF792	2.28566	3.44417	1.15851
ENSG00000166068	SPRED1	1.06358	2.22197	1.15839
ENSG00000011454	RABGAP1	2.8441	4.00003	1.15593
ENSG00000130522	JUND	5.27571	6.43155	1.15584
ENSG00000148180	GSN	5.70024	6.85483	1.15459
ENSG00000204444	APOM	0.896524	2.05013	1.1536
ENSG00000228486	C2orf92	1.07228	2.22522	1.15294
ENSG00000163516	ANKZF1	2.0307	3.18291	1.15221
ENSG00000027869	SH2D2A	0.339016	1.49073	1.15172
ENSG00000109072	VTN	0.104143	1.25554	1.15139
ENSG00000154358	OBSCN	0.6982	1.84853	1.15033
ENSG00000015479	MATR3	5.70216	6.85148	1.14932
ENSG00000133124	IRS4	0	1.14893	1.14893
ENSG00000177951	BET1L	2.87909	4.02789	1.1488
ENSG00000188647	PTAR1	3.92867	5.07692	1.14826
ENSG00000005156	LIG3	3.27228	4.42042	1.14814
ENSG00000126353	CCR7	0.0459258	1.19372	1.1478
ENSG00000162511	LAPTM5	6.62514	7.77211	1.14697
ENSG00000145335	SNCA	3.70292	4.84977	1.14685
ENSG00000139946	PELI2	3.28123	4.42736	1.14613
ENSG00000185291	IL3RA	4.88052	6.02594	1.14542
ENSG00000170271	FAXDC2	0.643237	1.78857	1.14533
ENSG00000129472	RAB2B	2.4212	3.56613	1.14493
ENSG00000185920	PTCH1	0	1.14471	1.14471
ENSG00000126545	CSN1S1	0	1.14469	1.14469
ENSG00000165996	HACD1	3.6273	4.77183	1.14453
ENSG00000079102	RUNX1T1	0	1.14441	1.14441
ENSG00000090975	PITPNM2	1.15317	2.29734	1.14417
ENSG00000164841	TMEM74	0.0613231	1.20534	1.14402
ENSG00000081059	TCF7	1.15079	2.29427	1.14348
ENSG00000221914	PPP2R2A	4.54607	5.68827	1.1422
ENSG00000111674	ENO2	0.144361	1.28653	1.14217
ENSG00000242616	GNG10	3.34672	4.48863	1.14191
ENSG00000165406	MARCHF8	2.74688	3.88872	1.14185
ENSG00000166886	NAB2	2.53878	3.67961	1.14083
ENSG00000125740	FOSB	6.15917	7.29978	1.14061
ENSG00000167695	TLCD3A	0.814999	1.95536	1.14036
ENSG00000075539	FRYL	3.79544	4.93577	1.14032
ENSG00000148690	FRA10AC1	1.49588	2.6336	1.13772
ENSG00000163751	CPA3	4.09508	5.23193	1.13685
ENSG00000175265	GOLGA8A	3.43745	4.57359	1.13614
ENSG00000204524	ZNF805	1.73544	2.86956	1.13412
ENSG00000152270	PDE3B	3.69967	4.83317	1.1335
ENSG00000101162	TUBB1	0.154551	1.28797	1.13342
ENSG00000168175	MAPK1IP1L	3.35947	4.49254	1.13307
ENSG00000168615	ADAM9	1.9888	3.121	1.1322
ENSG00000136870	ZNF189	2.89646	4.02739	1.13092
ENSG00000125245	GPR18	0.57263	1.70278	1.13015
ENSG00000129194	SOX15	0.45214	1.58211	1.12997
ENSG00000213626	LBH	3.16542	4.29443	1.12901
ENSG00000146192	FGD2	0.0349409	1.16395	1.12901
ENSG00000125814	NAPB	1.78951	2.91811	1.1286
ENSG00000243649	CFB	0.210953	1.3395	1.12855
ENSG00000112406	HECA	2.55084	3.67927	1.12843
ENSG00000256771	ZNF253	2.06645	3.19386	1.12741
ENSG00000111012	CYP27B1	0.134617	1.26169	1.12708
ENSG00000197442	MAP3K5	2.50412	3.6306	1.12649
ENSG00000105497	ZNF175	1.47376	2.60003	1.12627
ENSG00000070087	PFN2	0.0809625	1.20669	1.12573
ENSG00000005483	KMT2E	3.50998	4.63511	1.12513
ENSG00000198673	TAFA2	2.36083	3.4858	1.12497
ENSG00000111275	ALDH2	0.375863	1.50071	1.12484
ENSG00000115904	SOS1	2.76774	3.89126	1.12352
ENSG00000128016	ZFP36	4.717	5.8401	1.1231
ENSG00000115657	ABCB6	0.0158336	1.13841	1.12258
ENSG00000236287	ZBED5	3.61681	4.73851	1.1217
ENSG00000101191	DIDO1	3.32666	4.44816	1.12151
ENSG00000107821	KAZALD1	0	1.1212	1.1212
ENSG00000171634	BPTF	3.18357	4.30441	1.12085
ENSG00000168300	PCMTD1	5.07765	6.19754	1.11989
ENSG00000130479	MAP1S	1.38278	2.5024	1.11962
ENSG00000165795	NDRG2	1.83247	2.95202	1.11955
ENSG00000185774	KCNIP4	0	1.11929	1.11929
ENSG00000141668	CBLN2	0	1.11751	1.11751
ENSG00000144668	ITGA9	2.80794	3.92532	1.11738
ENSG00000198561	CTNND1	2.82186	3.93904	1.11718
ENSG00000114019	AMOTL2	0	1.11649	1.11649
ENSG00000183309	ZNF623	2.88847	4.00389	1.11543
ENSG00000169247	SH3TC2	1.15943	2.27456	1.11513
ENSG00000235109	ZSCAN31	3.86183	4.97597	1.11415
ENSG00000163637	PRICKLE2	0	1.11361	1.11361
ENSG00000006607	FARP2	1.68062	2.79409	1.11347
ENSG00000198625	MDM4	3.15803	4.27101	1.11298
ENSG00000162413	KLHL21	2.42286	3.53578	1.11292
ENSG00000178462	TUBAL3	0	1.11281	1.11281
ENSG00000110514	MADD	3.41157	4.5242	1.11263
ENSG00000081913	PHLPP1	2.15097	3.26317	1.1122
ENSG00000147548	NSD3	2.90475	4.01674	1.11199
ENSG00000118298	CA14	0.349108	1.46076	1.11165
ENSG00000160271	RALGDS	2.37797	3.48869	1.11072
ENSG00000065357	DGKA	1.70498	2.81534	1.11036
ENSG00000127084	FGD3	2.45672	3.56635	1.10963
ENSG00000104695	PPP2CB	4.09188	5.20136	1.10947
ENSG00000168066	SF1	4.87769	5.98701	1.10932
ENSG00000050344	NFE2L3	1.68084	2.79002	1.10919
ENSG00000073792	IGF2BP2	2.32451	3.43261	1.1081
ENSG00000115649	CNPPD1	3.76363	4.87062	1.10699
ENSG00000180694	TMEM64	2.88507	3.99145	1.10637
ENSG00000180090	OR3A1	0	1.10576	1.10576
ENSG00000165655	ZNF503	0.0666703	1.1721	1.10543
ENSG00000147789	ZNF7	2.7721	3.87728	1.10517
ENSG00000078142	PIK3C3	3.47545	4.57758	1.10213
ENSG00000151743	AMN1	1.57509	2.67719	1.1021
ENSG00000008283	CYB561	2.61611	3.71812	1.10201
ENSG00000118058	KMT2A	2.24053	3.34216	1.10163
ENSG00000164929	BAALC	5.73676	6.83827	1.10151
ENSG00000139722	VPS37B	3.2703	4.37169	1.10139
ENSG00000157985	AGAP1	0.00979739	1.11041	1.10061
ENSG00000150687	PRSS23	0.319583	1.42004	1.10045
ENSG00000151148	UBE3B	2.53351	3.63349	1.09999
ENSG00000204217	BMPR2	1.84366	2.942	1.09834
ENSG00000177096	PHETA2	1.26453	2.36237	1.09784
ENSG00000167524	RSKR	0.981482	2.07759	1.09611
ENSG00000112511	PHF1	2.2529	3.34862	1.09572
ENSG00000204634	TBC1D8	0.87944	1.97486	1.09542
ENSG00000066027	PPP2R5A	4.28345	5.37883	1.09539
ENSG00000141934	PLPP2	0	1.09538	1.09538
ENSG00000143878	RHOB	6.43174	7.52681	1.09508
ENSG00000124782	RREB1	3.32277	4.41778	1.09502
ENSG00000116396	KCNC4	0.18118	1.2758	1.09462
ENSG00000183785	TUBA8	0	1.09357	1.09357
ENSG00000070770	CSNK2A2	3.38063	4.4742	1.09357
ENSG00000126070	AGO3	2.0754	3.16841	1.09301
ENSG00000178719	GRINA	1.52627	2.61868	1.09241
ENSG00000157933	SKI	1.61721	2.7095	1.09229
ENSG00000102858	MGRN1	2.65264	3.74491	1.09226
ENSG00000214756	CSKMT	3.00162	4.09352	1.09191
ENSG00000118689	FOXO3	2.23692	3.32758	1.09066
ENSG00000166793	YPEL4	0.049231	1.1393	1.09007
ENSG00000138621	PPCDC	3.31805	4.40811	1.09006
ENSG00000143641	GALNT2	3.53956	4.62904	1.08948
ENSG00000138587	MNS1	0.988792	2.07592	1.08713
ENSG00000108091	CCDC6	3.05887	4.14583	1.08696
ENSG00000183486	MX2	1.03344	2.12028	1.08684
ENSG00000144504	ANKMY1	1.787	2.87237	1.08537
ENSG00000285437	POLR2J3	1.69473	2.77812	1.08338
ENSG00000198087	CD2AP	2.92071	4.00357	1.08286
ENSG00000197959	DNM3	0.1944	1.27686	1.08246
ENSG00000085741	WNT11	0.127548	1.2092	1.08165
ENSG00000196867	ZFP28	1.39444	2.47588	1.08144
ENSG00000134250	NOTCH2	3.50487	4.58619	1.08132
ENSG00000074660	SCARF1	2.1903	3.27122	1.08092
ENSG00000142178	SIK1	0.285239	1.36587	1.08063
ENSG00000238243	OR2W3	1.73049	2.81054	1.08005
ENSG00000185559	DLK1	3.57994	4.65963	1.07969
ENSG00000267368	UPK3BL1	0.376285	1.45597	1.07968
ENSG00000204084	INPP5B	3.18222	4.26173	1.07951
ENSG00000141404	GNAL	0.142444	1.22189	1.07945
ENSG00000067992	PDK3	2.26581	3.34526	1.07945
ENSG00000099338	CATSPERG	0.594673	1.67374	1.07907
ENSG00000177688	SUMO4	0.101926	1.18046	1.07853
ENSG00000145214	DGKQ	0.688253	1.76666	1.07841
ENSG00000145779	TNFAIP8	4.79862	5.87657	1.07795
ENSG00000138166	DUSP5	1.81115	2.88772	1.07657
ENSG00000136197	C7orf25	0.856959	1.93345	1.07649
ENSG00000149809	TM7SF2	2.25321	3.32933	1.07613
ENSG00000185022	MAFF	1.18334	2.25888	1.07554
ENSG00000174123	TLR10	1.51607	2.59132	1.07524
ENSG00000176715	ACSF3	3.31411	4.389	1.07489
ENSG00000166482	MFAP4	0.186436	1.2613	1.07487
ENSG00000174483	BBS1	0.864009	1.93861	1.07461
ENSG00000196505	GDAP2	2.78891	3.86342	1.07452
ENSG00000143801	PSEN2	2.82356	3.89735	1.07379
ENSG00000169752	NRG4	0.739754	1.81353	1.07378
ENSG00000054965	FAM168A	1.72289	2.79662	1.07373
ENSG00000186350	RXRA	0.0216964	1.09482	1.07312
ENSG00000024422	EHD2	0	1.07117	1.07117
ENSG00000115041	KCNIP3	0.369395	1.44023	1.07083
ENSG00000167604	NFKBID	3.06987	4.13966	1.06979
ENSG00000162104	ADCY9	0.570976	1.64065	1.06967
ENSG00000099326	MZF1	1.24291	2.31237	1.06946
ENSG00000111261	MANSC1	0.363035	1.43238	1.06934
ENSG00000117020	AKT3	3.95144	5.02062	1.06918
ENSG00000164236	ANKRD33B	2.19412	3.26299	1.06887
ENSG00000186409	CCDC30	0.81574	1.88386	1.06812
ENSG00000198945	L3MBTL3	2.03644	3.10247	1.06604
ENSG00000134453	RBM17	3.38001	4.44497	1.06497
ENSG00000082258	CCNT2	3.7024	4.76667	1.06427
ENSG00000176435	CLEC14A	1.00813	2.0722	1.06408
ENSG00000132744	ACY3	0.477551	1.54145	1.0639
ENSG00000166225	FRS2	3.80426	4.86812	1.06386
ENSG00000198846	TOX	2.07189	3.13573	1.06383
ENSG00000106178	CCL24	0.197748	1.25979	1.06205
ENSG00000213638	ADAT3	0.191523	1.2534	1.06188
ENSG00000105137	SYDE1	0.219176	1.28015	1.06097
ENSG00000153071	DAB2	1.70446	2.76497	1.06051
ENSG00000140153	WDR20	3.06978	4.12934	1.05956
ENSG00000130517	PGPEP1	2.08704	3.14591	1.05887
ENSG00000116903	EXOC8	2.44024	3.49869	1.05845
ENSG00000180354	MTURN	5.27489	6.33307	1.05819
ENSG00000182700	IGIP	0.80672	1.86377	1.05705
ENSG00000145416	MARCHF1	1.0502	2.10684	1.05665
ENSG00000165494	PCF11	3.72062	4.77609	1.05547
ENSG00000111266	DUSP16	0.38378	1.43883	1.05505
ENSG00000165029	ABCA1	1.56507	2.61822	1.05316
ENSG00000104365	IKBKB	3.68696	4.73964	1.05268
ENSG00000185669	SNAI3	1.99101	3.04359	1.05258
ENSG00000157800	SLC37A3	0.153985	1.20594	1.05196
ENSG00000189079	ARID2	2.85596	3.9071	1.05114
ENSG00000112576	CCND3	5.03841	6.08845	1.05004
ENSG00000149489	ROM1	0.194607	1.24383	1.04922
ENSG00000184619	KRBA2	0.668426	1.71748	1.04906
ENSG00000080371	RAB21	2.4132	3.46203	1.04883
ENSG00000104412	EMC2	2.36312	3.41161	1.04849
ENSG00000137575	SDCBP	6.64916	7.69742	1.04826
ENSG00000196821	ILRUN	3.63329	4.68141	1.04812
ENSG00000148516	ZEB1	1.33395	2.38169	1.04774
ENSG00000198837	DENND4B	2.66169	3.70918	1.04749
ENSG00000147050	KDM6A	3.65582	4.70245	1.04663
ENSG00000100478	AP4S1	2.1334	3.17965	1.04625
ENSG00000072415	MPP5	2.51499	3.56098	1.04599
ENSG00000198478	SH3BGRL2	2.43522	3.48119	1.04597
ENSG00000196562	SULF2	0.162906	1.20868	1.04578
ENSG00000128791	TWSG1	4.47052	5.51613	1.04561
ENSG00000060749	QSER1	2.40888	3.45394	1.04506
ENSG00000156875	MFSD14A	4.33153	5.37642	1.04489
ENSG00000134644	PUM1	4.31821	5.3624	1.04419
ENSG00000183864	TOB2	2.75188	3.79587	1.04399
ENSG00000130052	STARD8	1.25181	2.2957	1.04389
ENSG00000118257	NRP2	0.189631	1.23259	1.04296
ENSG00000102401	ARMCX3	3.4221	4.4649	1.0428
ENSG00000091409	ITGA6	4.76238	5.80432	1.04194
ENSG00000164164	OTUD4	3.63669	4.67737	1.04068
ENSG00000117228	GBP1	0.486374	1.52698	1.04061
ENSG00000149577	SIDT2	1.01859	2.05885	1.04026
ENSG00000152207	CYSLTR2	3.82299	4.86297	1.03999
ENSG00000133619	KRBA1	1.34869	2.38801	1.03932
ENSG00000205022	PABPN1L	0.178727	1.21769	1.03896
ENSG00000183077	AFMID	3.95601	4.99456	1.03855
ENSG00000185245	GP1BA	0.0704871	1.10898	1.03849
ENSG00000168813	ZNF507	2.12357	3.16184	1.03828
ENSG00000169398	PTK2	0.0105854	1.04782	1.03723
ENSG00000172159	FRMD3	0.145493	1.18245	1.03696
ENSG00000249709	ZNF564	2.69672	3.73358	1.03685
ENSG00000104331	BPNT2	4.16731	5.2036	1.03629
ENSG00000109929	SC5D	3.41169	4.44797	1.03628
ENSG00000172819	RARG	0.439328	1.47535	1.03602
ENSG00000154328	NEIL2	2.1333	3.16922	1.03592
ENSG00000163661	PTX3	1.1067	2.14241	1.0357
ENSG00000112144	CILK1	1.1013	2.13675	1.03545
ENSG00000100697	DICER1	4.13349	5.1685	1.03501
ENSG00000103042	SLC38A7	1.46374	2.4981	1.03436
ENSG00000104899	AMH	0.338934	1.37196	1.03302
ENSG00000166974	MAPRE2	4.00778	5.04044	1.03266
ENSG00000138433	CIR1	2.18002	3.21237	1.03235
ENSG00000065675	PRKCQ	3.12649	4.15801	1.03152
ENSG00000173559	NABP1	4.25182	5.28314	1.03132
ENSG00000196778	OR52K1	0.0479056	1.07906	1.03116
ENSG00000119772	DNMT3A	3.21821	4.24932	1.03111
ENSG00000178917	ZNF852	2.1547	3.18476	1.03006
ENSG00000120137	PANK3	3.64193	4.67178	1.02985
ENSG00000168060	NAALADL1	0.530817	1.56055	1.02973
ENSG00000119138	KLF9	2.06482	3.09452	1.0297
ENSG00000046889	PREX2	0	1.02942	1.02942
ENSG00000198216	CACNA1E	0.00631309	1.03549	1.02917
ENSG00000146872	TLK2	2.84935	3.87765	1.02829
ENSG00000173482	PTPRM	0.100051	1.12784	1.02779
ENSG00000113240	CLK4	2.67447	3.70215	1.02768
ENSG00000171132	PRKCE	2.74121	3.76867	1.02747
ENSG00000179909	ZNF154	0.779396	1.80646	1.02706
ENSG00000179532	DNHD1	0.778884	1.80588	1.02699
ENSG00000100767	PAPLN	0.18769	1.21404	1.02635
ENSG00000034677	RNF19A	4.19475	5.22005	1.0253
ENSG00000198763	MT-ND2	4.53097	5.55616	1.02519
ENSG00000166341	DCHS1	0.455828	1.48088	1.02505
ENSG00000181195	PENK	0	1.02499	1.02499
ENSG00000128512	DOCK4	0.589259	1.61382	1.02456
ENSG00000123500	COL10A1	0.657638	1.68047	1.02283
ENSG00000143013	LMO4	4.16677	5.18899	1.02222
ENSG00000253910	PCDHGB2	0	1.02162	1.02162
ENSG00000152894	PTPRK	0	1.02158	1.02158
ENSG00000100226	GTPBP1	2.35868	3.38022	1.02154
ENSG00000253352	TUG1	4.00184	5.02334	1.0215
ENSG00000177692	DNAJC28	0.806463	1.82728	1.02082
ENSG00000264343	NOTCH2NLA	2.48212	3.50019	1.01807
ENSG00000160072	ATAD3B	2.58761	3.60484	1.01722
ENSG00000160179	ABCG1	2.25998	3.27643	1.01645
ENSG00000151612	ZNF827	1.43748	2.45387	1.01639
ENSG00000157212	PAXIP1	1.71877	2.73498	1.01622
ENSG00000090661	CERS4	0.0417403	1.05715	1.01541
ENSG00000198743	SLC5A3	3.83885	4.85258	1.01373
ENSG00000149289	ZC3H12C	2.47927	3.49252	1.01325
ENSG00000123892	RAB38	1.94859	2.96137	1.01278
ENSG00000018510	AGPS	4.6	5.61171	1.01171
ENSG00000162630	B3GALT2	0.533587	1.54435	1.01076
ENSG00000139636	LMBR1L	3.41079	4.42041	1.00962
ENSG00000160613	PCSK7	1.657	2.66575	1.00875
ENSG00000128159	TUBGCP6	2.2159	3.22449	1.00859
ENSG00000102081	FMR1	2.84913	3.85731	1.00818
ENSG00000088538	DOCK3	0.268163	1.2758	1.00764
ENSG00000107282	APBA1	0.180186	1.18767	1.00748
ENSG00000133422	MORC2	1.45066	2.45789	1.00723
ENSG00000110046	ATG2A	0.768137	1.77527	1.00713
ENSG00000172164	SNTB1	4.26008	5.2669	1.00682
ENSG00000019485	PRDM11	2.14452	3.15123	1.00671
ENSG00000212123	PRR22	0.255598	1.26174	1.00614
ENSG00000009830	POMT2	1.34743	2.35289	1.00546
ENSG00000196547	MAN2A2	3.31564	4.32091	1.00526
ENSG00000166579	NDEL1	4.27896	5.28421	1.00525
ENSG00000124151	NCOA3	3.05336	4.05787	1.00451
ENSG00000167491	GATAD2A	2.50626	3.51052	1.00427
ENSG00000114354	TFG	3.69613	4.70019	1.00406
ENSG00000151090	THRB	0	1.00235	1.00235
ENSG00000144407	PTH2R	0.26318	1.26513	1.00195
ENSG00000266094	RASSF5	2.6427	3.64453	1.00183
ENSG00000109458	GAB1	2.50501	3.50672	1.00171
ENSG00000067365	METTL22	2.40291	3.40442	1.00151
ENSG00000204256	BRD2	4.12286	5.12414	1.00129
ENSG00000143418	CERS2	6.27943	7.28072	1.00129
ENSG00000165288	BRWD3	2.34414	3.34541	1.00127
ENSG00000153015	CWC27	2.51852	3.51861	1.00009
ENSG00000285480	H2BE1	0.202253	1.20138	0.999124
ENSG00000261052	SULT1A3	1.49231	2.49124	0.998932
ENSG00000154274	C4orf19	0.411544	1.41018	0.998638
ENSG00000198835	GJC2	0.0898394	1.08847	0.998632
ENSG00000134897	BIVM	2.72519	3.72337	0.998184
ENSG00000169641	LUZP1	1.94053	2.93677	0.996235
ENSG00000196177	ACADSB	2.04048	3.03659	0.99611
ENSG00000005471	ABCB4	0.326152	1.32225	0.996101
ENSG00000108819	PPP1R9B	1.51713	2.51317	0.996039
ENSG00000166313	APBB1	0.0304791	1.02503	0.994552
ENSG00000106952	TNFSF8	0.0341584	1.0285	0.994337
ENSG00000159882	ZNF230	1.5205	2.51478	0.994281
ENSG00000129993	CBFA2T3	2.21611	3.20927	0.993159
ENSG00000113441	LNPEP	4.97174	5.96474	0.993
ENSG00000251369	ZNF550	2.11217	3.10502	0.992853
ENSG00000241839	PLEKHO2	3.95921	4.95139	0.992172
ENSG00000137747	TMPRSS13	0.110677	1.10283	0.992148
ENSG00000121764	HCRTR1	0.114134	1.10583	0.991695
ENSG00000184588	PDE4B	2.66286	3.65436	0.991507
ENSG00000144802	NFKBIZ	6.65033	7.64182	0.991495
ENSG00000155980	KIF5A	0.161818	1.15269	0.990869
ENSG00000102034	ELF4	2.71319	3.7034	0.990211
ENSG00000162616	DNAJB4	3.30798	4.29806	0.990082
ENSG00000128218	VPREB3	0	0.989375	0.989375
ENSG00000130813	SHFL	1.90945	2.89869	0.989241
ENSG00000135426	TESPA1	3.38193	4.37066	0.988726
ENSG00000071051	NCK2	3.52861	4.51712	0.988502
ENSG00000155760	FZD7	1.37231	2.35954	0.987237
ENSG00000152767	FARP1	0.327817	1.31464	0.986824
ENSG00000196233	LCOR	3.29013	4.27695	0.986815
ENSG00000185909	KLHDC8B	0.694669	1.67927	0.984602
ENSG00000011405	PIK3C2A	2.79249	3.77704	0.984543
ENSG00000087095	NLK	3.29309	4.27707	0.983979
ENSG00000167657	DAPK3	1.85655	2.84033	0.983789
ENSG00000121989	ACVR2A	1.30441	2.28812	0.983709
ENSG00000109445	ZNF330	3.66949	4.65262	0.983136
ENSG00000146233	CYP39A1	0	0.982837	0.982837
ENSG00000085788	DDHD2	3.10825	4.09099	0.982745
ENSG00000159658	EFCAB14	3.22124	4.20396	0.98272
ENSG00000113758	DBN1	1.69605	2.67828	0.982226
ENSG00000204389	HSPA1A	4.78049	5.7627	0.982212
ENSG00000233436	BTBD18	0.572101	1.55371	0.981606
ENSG00000167632	TRAPPC9	2.04279	3.02408	0.981289
ENSG00000239305	RNF103	3.22618	4.20689	0.98071
ENSG00000010810	FYN	1.63687	2.61753	0.980667
ENSG00000170525	PFKFB3	2.18853	3.16919	0.980667
ENSG00000241484	ARHGAP8	0.01801	0.998564	0.980554
ENSG00000197102	DYNC1H1	3.25488	4.23518	0.980296
ENSG00000143373	ZNF687	2.35903	3.33925	0.980222
ENSG00000132824	SERINC3	5.22409	6.20418	0.980096
ENSG00000160959	LRRC14	1.99	2.96983	0.979836
ENSG00000012822	CALCOCO1	2.70164	3.68109	0.979449
ENSG00000172081	MOB3A	2.82806	3.80748	0.979415
ENSG00000135312	HTR1B	0	0.97917	0.97917
ENSG00000092096	SLC22A17	0.116238	1.09518	0.978944
ENSG00000271425	NBPF10	0.918195	1.89648	0.97828
ENSG00000079432	CIC	1.00338	1.98126	0.977878
ENSG00000177990	DPY19L2	2.4375	3.41464	0.977134
ENSG00000273136	NBPF26	2.84532	3.8222	0.976879
ENSG00000100345	MYH9	3.68347	4.66028	0.976814
ENSG00000118596	SLC16A7	2.71915	3.69509	0.975933
ENSG00000127325	BEST3	0.0262161	1.00198	0.975766
ENSG00000198815	FOXJ3	3.9352	4.91058	0.975378
ENSG00000172578	KLHL6	2.72986	3.7037	0.973845
ENSG00000167637	ZNF283	1.17156	2.14513	0.97357
ENSG00000159289	GOLGA6A	0	0.972902	0.972902
ENSG00000164506	STXBP5	4.3097	5.28259	0.97289
ENSG00000204161	TMEM273	0.205731	1.17827	0.972537
ENSG00000271383	NBPF19	1.83907	2.8116	0.97253
ENSG00000053438	NNAT	0.759435	1.73157	0.972131
ENSG00000177169	ULK1	1.07224	2.04427	0.972031
ENSG00000181222	POLR2A	3.94903	4.91982	0.970793
ENSG00000171492	LRRC8D	4.35074	5.31903	0.968294
ENSG00000184986	TMEM121	0.880875	1.84912	0.968244
ENSG00000154781	CCDC174	2.24788	3.21584	0.967963
ENSG00000148400	NOTCH1	1.27942	2.24717	0.967744
ENSG00000168575	SLC20A2	3.17483	4.14257	0.967737
ENSG00000197128	ZNF772	2.97956	3.9473	0.967734
ENSG00000110852	CLEC2B	3.68169	4.64935	0.967665
ENSG00000140474	ULK3	2.96397	3.93162	0.967645
ENSG00000122986	HVCN1	1.26541	2.23277	0.967359
ENSG00000152465	NMT2	0.576134	1.54222	0.966089
ENSG00000143751	SDE2	3.81473	4.78033	0.965607
ENSG00000132549	VPS13B	2.94428	3.90978	0.965505
ENSG00000152409	JMY	1.49719	2.46231	0.965123
ENSG00000186187	ZNRF1	2.98941	3.9545	0.965083
ENSG00000072310	SREBF1	2.00888	2.97323	0.964349
ENSG00000203880	PCMTD2	4.41513	5.37924	0.964112
ENSG00000107443	CCNJ	2.2295	3.19279	0.963293
ENSG00000085185	BCORL1	1.12513	2.08769	0.962565
ENSG00000158321	AUTS2	2.12657	3.08913	0.96256
ENSG00000147679	UTP23	3.457	4.41934	0.962338
ENSG00000104419	NDRG1	5.57129	6.53318	0.961891
ENSG00000090339	ICAM1	1.72738	2.68899	0.961614
ENSG00000170471	RALGAPB	2.93528	3.89675	0.961463
ENSG00000005059	MCUB	1.35474	2.31443	0.95969
ENSG00000164100	NDST3	0.0417738	1.00041	0.958641
ENSG00000187260	WDR86	0.647894	1.60604	0.958141
ENSG00000120899	PTK2B	5.16218	6.12027	0.958092
ENSG00000135164	DMTF1	3.50888	4.46696	0.958089
ENSG00000162843	WDR64	0	0.957894	0.957894
ENSG00000112624	BICRAL	1.79876	2.75605	0.957286
ENSG00000115604	IL18R1	0.290736	1.24762	0.956881
ENSG00000141376	BCAS3	2.67488	3.6317	0.956824
ENSG00000198791	CNOT7	5.41691	6.37343	0.956518
ENSG00000073849	ST6GAL1	4.21573	5.17161	0.955885
ENSG00000185052	SLC24A3	2.77974	3.73547	0.955731
ENSG00000116786	PLEKHM2	2.35529	3.31069	0.955397
ENSG00000081237	PTPRC	5.31679	6.27115	0.954358
ENSG00000133116	KL	0.0259774	0.979932	0.953955
ENSG00000167378	IRGQ	1.43633	2.39027	0.95394
ENSG00000144655	CSRNP1	3.73344	4.68719	0.95375
ENSG00000171217	CLDN20	0	0.953581	0.953581
ENSG00000058673	ZC3H11A	3.07622	4.02975	0.953524
ENSG00000152061	RABGAP1L	4.11456	5.06756	0.953
ENSG00000196843	ARID5A	2.88603	3.83898	0.952952
ENSG00000135956	TMEM127	2.33094	3.28359	0.95265
ENSG00000171044	XKR6	0.763795	1.71619	0.952391
ENSG00000128534	LSM8	2.65689	3.60909	0.95221
ENSG00000144283	PKP4	2.86556	3.81742	0.95186
ENSG00000181392	SYNE4	0.0620234	1.01349	0.951463
ENSG00000113916	BCL6	0.696264	1.64739	0.951122
ENSG00000197461	PDGFA	0.0780191	1.02912	0.951096
ENSG00000169057	MECP2	1.82787	2.77873	0.950858
ENSG00000111644	ACRBP	0.978789	1.9296	0.950807
ENSG00000128989	ARPP19	6.0799	7.02988	0.949976
ENSG00000101938	CHRDL1	0	0.949714	0.949714
ENSG00000177842	ZNF620	1.6029	2.5519	0.948991
ENSG00000260458	KCNJ18	0.0618581	1.01026	0.948405
ENSG00000005249	PRKAR2B	0.756846	1.70417	0.947321
ENSG00000182916	TCEAL7	0	0.945829	0.945829
ENSG00000170100	ZNF778	1.37394	2.31961	0.94567
ENSG00000187555	USP7	4.0773	5.02293	0.945628
ENSG00000007062	PROM1	5.30132	6.24675	0.945426
ENSG00000164932	CTHRC1	1.4018	2.34669	0.944892
ENSG00000188033	ZNF490	2.01121	2.9559	0.944688
ENSG00000152102	FAM168B	3.40861	4.35324	0.944624
ENSG00000174197	MGA	4.19869	5.14307	0.944373
ENSG00000198185	ZNF334	0.266935	1.211	0.944062
ENSG00000125266	EFNB2	0.0400404	0.984085	0.944045
ENSG00000186480	INSIG1	4.73966	5.68359	0.943926
ENSG00000154265	ABCA5	1.93848	2.88118	0.9427
ENSG00000125354	SEPTIN6	4.73891	5.6816	0.942691
ENSG00000175727	MLXIP	2.90473	3.84728	0.942553
ENSG00000105402	NAPA	3.53351	4.47596	0.94246
ENSG00000129292	PHF20L1	3.36233	4.30462	0.942289
ENSG00000089022	MAPKAPK5	2.78947	3.73101	0.941543
ENSG00000007545	CRAMP1	1.51654	2.45801	0.941471
ENSG00000108175	ZMIZ1	2.69751	3.63875	0.941243
ENSG00000205937	RNPS1	4.68626	5.6267	0.940437
ENSG00000158164	TMSB15A	0.274709	1.21506	0.940352
ENSG00000047644	WWC3	0.768044	1.70831	0.940265
ENSG00000158195	WASF2	3.60106	4.54114	0.940077
ENSG00000146776	ATXN7L1	1.41645	2.35638	0.939926
ENSG00000167895	TMC8	2.98603	3.92555	0.939526
ENSG00000181873	IBA57	0.837987	1.77748	0.939489
ENSG00000175215	CTDSP2	4.66002	5.59939	0.939373
ENSG00000284981	UPK3BL2	0.292681	1.23175	0.939072
ENSG00000136986	DERL1	5.01902	5.9571	0.938079
ENSG00000204304	PBX2	3.89825	4.83597	0.93772
ENSG00000111877	MCM9	3.01851	3.95578	0.93727
ENSG00000196092	PAX5	0.128108	1.0653	0.937197
ENSG00000175376	EIF1AD	2.86439	3.8014	0.937011
ENSG00000070814	TCOF1	1.41594	2.35244	0.936498
ENSG00000111897	SERINC1	5.75044	6.68689	0.936448
ENSG00000186310	NAP1L3	0.874917	1.81096	0.936038
ENSG00000122008	POLK	3.46452	4.40022	0.935695
ENSG00000115474	KCNJ13	0.316879	1.25222	0.935339
ENSG00000163565	IFI16	3.28329	4.21776	0.934476
ENSG00000128833	MYO5C	0.178904	1.11313	0.934225
ENSG00000135966	TGFBRAP1	2.73197	3.66566	0.933691
ENSG00000105371	ICAM4	3.56786	4.50152	0.933659
ENSG00000168763	CNNM3	2.30029	3.23305	0.932762
ENSG00000177463	NR2C2	3.32944	4.2621	0.932658
ENSG00000135722	FBXL8	0.460779	1.39257	0.931794
ENSG00000198049	AVPR1B	0.151922	1.08266	0.930743
ENSG00000100644	HIF1A	4.91375	5.84358	0.929835
ENSG00000196704	AMZ2	3.28501	4.21481	0.929793
ENSG00000065320	NTN1	1.13032	2.06009	0.929767
ENSG00000196418	ZNF124	4.3184	5.24811	0.929706
ENSG00000175130	MARCKSL1	2.88605	3.81545	0.9294
ENSG00000157601	MX1	0.8441	1.77317	0.929073
ENSG00000137802	MAPKBP1	2.0879	3.01698	0.929072
ENSG00000139910	NOVA1	0.00551492	0.93429	0.928775
ENSG00000198718	TOGARAM1	2.48091	3.40843	0.927525
ENSG00000140682	TGFB1I1	0.770296	1.69723	0.926939
ENSG00000141736	ERBB2	0.284415	1.21108	0.926662
ENSG00000083799	CYLD	4.33611	5.26235	0.926242
ENSG00000005961	ITGA2B	2.0454	2.97163	0.92623
ENSG00000141646	SMAD4	4.25612	5.18232	0.926201
ENSG00000066294	CD84	3.93389	4.85982	0.925922
ENSG00000197465	GYPE	0.719986	1.64578	0.92579
ENSG00000204388	HSPA1B	4.23891	5.16462	0.925702
ENSG00000106246	PTCD1	1.08272	2.00789	0.925173
ENSG00000125534	PPDPF	2.22103	3.14616	0.925127
ENSG00000170322	NFRKB	1.87667	2.80166	0.924993
ENSG00000158711	ELK4	3.20039	4.12537	0.924978
ENSG00000144366	GULP1	0	0.924374	0.924374
ENSG00000175221	MED16	1.60852	2.53239	0.92387
ENSG00000155975	VPS37A	3.78551	4.70932	0.923809
ENSG00000246705	H2AJ	2.09413	3.01786	0.923731
ENSG00000154122	ANKH	1.28409	2.20746	0.923372
ENSG00000068400	GRIPAP1	1.6907	2.61357	0.922869
ENSG00000196781	TLE1	0.0600809	0.982273	0.922192
ENSG00000154642	C21orf91	5.07959	6.00172	0.922125
ENSG00000158062	UBXN11	2.38522	3.30691	0.92169
ENSG00000089916	GPATCH2L	4.70381	5.62534	0.921529
ENSG00000019582	CD74	6.91247	7.83375	0.921286
ENSG00000119048	UBE2B	4.82581	5.74682	0.92101
ENSG00000084112	SSH1	2.00774	2.92866	0.920917
ENSG00000138795	LEF1	0.0525376	0.973389	0.920851
ENSG00000130590	SAMD10	0.264699	1.18509	0.920387
ENSG00000106346	USP42	1.02816	1.94808	0.919927
ENSG00000145216	FIP1L1	3.95602	4.8758	0.919785
ENSG00000012983	MAP4K5	2.82639	3.74567	0.91928
ENSG00000076928	ARHGEF1	3.28409	4.20314	0.919048
ENSG00000166783	MARF1	3.08057	3.99932	0.918749
ENSG00000275023	MLLT6	2.00199	2.92059	0.918594
ENSG00000004534	RBM6	2.47601	3.39371	0.917695
ENSG00000048392	RRM2B	3.52158	4.43919	0.917604
ENSG00000157741	UBN2	1.42165	2.3391	0.917451
ENSG00000083896	YTHDC1	3.64164	4.559	0.917367
ENSG00000243364	EFNA4	1.49288	2.41006	0.917189
ENSG00000172243	CLEC7A	1.55064	2.46771	0.917066
ENSG00000105329	TGFB1	3.28397	4.2009	0.916928
ENSG00000168078	PBK	0	0.916119	0.916119
ENSG00000115414	FN1	0.484761	1.40073	0.915967
ENSG00000101337	TM9SF4	2.82827	3.7436	0.915331
ENSG00000107077	KDM4C	3.84655	4.76128	0.914734
ENSG00000164951	PDP1	3.89484	4.80936	0.914512
ENSG00000168918	INPP5D	3.59317	4.50731	0.914134
ENSG00000119616	FCF1	3.78684	4.70042	0.913582
ENSG00000167232	ZNF91	2.40818	3.32131	0.913127
ENSG00000175155	YPEL2	3.03961	3.95269	0.913074
ENSG00000224051	CPTP	1.26086	2.17359	0.912723
ENSG00000136141	LRCH1	2.91568	3.82766	0.911981
ENSG00000144579	CTDSP1	4.38042	5.29228	0.911854
ENSG00000197961	ZNF121	3.04193	3.95308	0.911152
ENSG00000116128	BCL9	0.350237	1.26136	0.911119
ENSG00000164576	SAP30L	2.63617	3.54613	0.909962
ENSG00000108641	B9D1	0.476783	1.38666	0.909881
ENSG00000154133	ROBO4	0.389744	1.29839	0.908642
ENSG00000130589	HELZ2	0.200607	1.10878	0.908174
ENSG00000133460	SLC2A11	1.09546	2.00336	0.907894
ENSG00000157379	DHRS1	2.76523	3.67274	0.907512
ENSG00000047932	GOPC	3.59911	4.50588	0.906763
ENSG00000244165	P2RY11	0.682971	1.58972	0.906753
ENSG00000036549	ZZZ3	4.10877	5.01517	0.906399
ENSG00000125378	BMP4	0.0264687	0.932176	0.905707
ENSG00000148498	PARD3	0.0347908	0.939887	0.905096
ENSG00000124126	PREX1	2.73653	3.64094	0.904409
ENSG00000198586	TLK1	3.7175	4.62175	0.904254
ENSG00000138081	FBXO11	3.21956	4.12371	0.904148
ENSG00000179456	ZBTB18	2.63949	3.543	0.90351
ENSG00000184178	SCFD2	3.67675	4.57971	0.902964
ENSG00000137727	ARHGAP20	0	0.902635	0.902635
ENSG00000100359	SGSM3	2.78876	3.69134	0.902579
ENSG00000150867	PIP4K2A	3.55547	4.45785	0.902379
ENSG00000286106	NOTCH2NLR	1.26508	2.16599	0.900912
ENSG00000077458	FAM76B	3.41148	4.31189	0.900413
ENSG00000100427	MLC1	4.6026	5.50271	0.900104
ENSG00000121406	ZNF549	2.03545	2.93491	0.899462
ENSG00000284862	CCDC39	0.545791	1.44498	0.89919
ENSG00000152443	ZNF776	2.45662	3.35483	0.898212
ENSG00000130703	OSBPL2	2.55553	3.45321	0.897687
ENSG00000123342	MMP19	0	0.897425	0.897425
ENSG00000197226	TBC1D9B	2.35524	3.25105	0.895811
ENSG00000126878	AIF1L	1.93148	2.82646	0.894979
ENSG00000283268	TEX54	0.630756	1.52527	0.894512
ENSG00000169504	CLIC4	5.13451	6.02886	0.894353
ENSG00000185189	NRBP2	0.132277	1.02647	0.894189
ENSG00000102554	KLF5	0.0456888	0.939827	0.894138
ENSG00000136193	SCRN1	3.69178	4.58551	0.893733
ENSG00000110274	CEP164	1.15399	2.04698	0.892992
ENSG00000006468	ETV1	0.0600117	0.952317	0.892306
ENSG00000186314	PRELID2	3.49172	4.38373	0.892002
ENSG00000047365	ARAP2	2.67331	3.56516	0.891857
ENSG00000145703	IQGAP2	3.29827	4.18999	0.891724
ENSG00000110076	NRXN2	2.57584	3.46753	0.891683
ENSG00000239704	CDRT4	0.0976011	0.988987	0.891386
ENSG00000110925	CSRNP2	2.19045	3.08174	0.891288
ENSG00000107984	DKK1	0	0.891097	0.891097
ENSG00000169783	LINGO1	0	0.890609	0.890609
ENSG00000158669	GPAT4	3.05912	3.94841	0.889292
ENSG00000145476	CYP4V2	1.75142	2.6407	0.889282
ENSG00000099949	LZTR1	1.84656	2.73559	0.889027
ENSG00000165861	ZFYVE1	1.87791	2.76666	0.888754
ENSG00000182670	TTC3	3.84097	4.72965	0.888685
ENSG00000082805	ERC1	3.04292	3.93151	0.888586
ENSG00000163257	DCAF16	2.85703	3.74561	0.888577
ENSG00000100154	TTC28	0.921579	1.80981	0.888226
ENSG00000162881	OXER1	0.176076	1.06219	0.886115
ENSG00000123095	BHLHE41	0	0.885964	0.885964
ENSG00000120451	SNX19	3.04412	3.93001	0.885887
ENSG00000055609	KMT2C	3.04345	3.9293	0.88585
ENSG00000035664	DAPK2	0.0315859	0.917266	0.88568
ENSG00000179476	C14orf28	1.56984	2.45549	0.88565
ENSG00000063015	SEZ6	0.113414	0.998864	0.88545
ENSG00000003436	TFPI	5.50775	6.39274	0.884986
ENSG00000049246	PER3	1.19622	2.08081	0.884592
ENSG00000234616	JRK	2.08952	2.97368	0.884162
ENSG00000198453	ZNF568	1.35799	2.24201	0.884018
ENSG00000213983	AP1G2	3.06843	3.95065	0.882221
ENSG00000130584	ZBTB46	2.53108	3.41327	0.882196
ENSG00000159216	RUNX1	5.12612	6.00829	0.882173
ENSG00000154511	DIPK1A	1.05446	1.93636	0.881898
ENSG00000106012	IQCE	0.345384	1.2272	0.881812
ENSG00000276293	PIP4K2B	3.45371	4.33545	0.881738
ENSG00000129757	CDKN1C	4.03849	4.9197	0.88121
ENSG00000049759	NEDD4L	0.0268428	0.908018	0.881175
ENSG00000129933	MAU2	2.70036	3.58126	0.8809
ENSG00000113361	CDH6	0	0.880502	0.880502
ENSG00000215012	RTL10	1.46067	2.3408	0.880132
ENSG00000164631	ZNF12	2.31633	3.19643	0.880105
ENSG00000164463	CREBRF	2.81331	3.6932	0.879893
ENSG00000110092	CCND1	0	0.87957	0.87957
ENSG00000143442	POGZ	2.97324	3.8513	0.878057
ENSG00000214717	ZBED1	3.33703	4.21508	0.878051
ENSG00000127947	PTPN12	3.47489	4.35239	0.877503
ENSG00000254535	PABPC4L	0.145823	1.02324	0.877417
ENSG00000147065	MSN	7.11044	7.98775	0.877314
ENSG00000198754	OXCT2	0.0400709	0.917369	0.877298
ENSG00000146834	MEPCE	3.83899	4.71536	0.876367
ENSG00000143376	SNX27	2.89118	3.76694	0.875759
ENSG00000136504	KAT7	3.79163	4.66715	0.875517
ENSG00000165985	C1QL3	1.28215	2.15747	0.875316
ENSG00000124766	SOX4	4.54477	5.42002	0.875252
ENSG00000041353	RAB27B	1.457	2.33204	0.875046
ENSG00000276023	DUSP14	3.10448	3.97914	0.874656
ENSG00000132855	ANGPTL3	0.172878	1.04746	0.874581
ENSG00000181804	SLC9A9	0.77627	1.64991	0.873638
ENSG00000169184	MN1	1.11807	1.99144	0.873364
ENSG00000108510	MED13	3.81792	4.69103	0.873113
ENSG00000179399	GPC5	0.0451462	0.918141	0.872995
ENSG00000179008	C14orf39	0	0.872759	0.872759
ENSG00000157693	TMEM268	1.10783	1.98034	0.872511
ENSG00000130340	SNX9	1.97026	2.84269	0.872425
ENSG00000054611	TBC1D22A	2.33935	3.21168	0.872323
ENSG00000167658	EEF2	8.06735	8.93966	0.872319
ENSG00000242732	RTL5	0.451644	1.32326	0.871613
ENSG00000162923	WDR26	3.34234	4.21382	0.871479
ENSG00000061987	MON2	3.03834	3.90966	0.87132
ENSG00000055483	USP36	2.4796	3.35064	0.871038
ENSG00000196588	MRTFA	2.9988	3.86977	0.870972
ENSG00000172638	EFEMP2	0.439583	1.31023	0.870646
ENSG00000118707	TGIF2	4.2531	5.12364	0.870536
ENSG00000166173	LARP6	0.545451	1.41537	0.869922
ENSG00000114127	XRN1	3.58588	4.45573	0.869852
ENSG00000100652	SLC10A1	0.832047	1.70163	0.869587
ENSG00000119865	CNRIP1	2.41855	3.28796	0.869412
ENSG00000163625	WDFY3	1.33182	2.20117	0.869347
ENSG00000090372	STRN4	2.76307	3.6315	0.868431
ENSG00000240038	AMY2B	0.956279	1.82463	0.868349
ENSG00000126903	SLC10A3	2.53716	3.40486	0.867701
ENSG00000225830	ERCC6	1.89536	2.76303	0.867665
ENSG00000135436	FAM186B	0.0837179	0.951322	0.867604
ENSG00000155363	MOV10	3.20939	4.07668	0.867292
ENSG00000151702	FLI1	5.08468	5.95165	0.86697
ENSG00000154359	LONRF1	3.17055	4.03718	0.866629
ENSG00000080298	RFX3	3.02673	3.89306	0.86633
ENSG00000163513	TGFBR2	4.01333	4.87949	0.866161
ENSG00000073060	SCARB1	2.33921	3.20487	0.86566
ENSG00000174327	SLC16A13	0.44283	1.30719	0.864363
ENSG00000056586	RC3H2	3.41232	4.27595	0.863621
ENSG00000165828	PRAP1	0.0966862	0.959178	0.862492
ENSG00000169905	TOR1AIP2	4.07177	4.93418	0.862411
ENSG00000167778	SPRYD3	2.90701	3.7692	0.862188
ENSG00000123066	MED13L	6.47937	7.34095	0.861575
ENSG00000067533	RRP15	2.05164	2.91312	0.861477
ENSG00000139679	LPAR6	2.41273	3.27416	0.861432
ENSG00000011114	BTBD7	2.91222	3.77345	0.861227
ENSG00000022840	RNF10	3.9156	4.77615	0.860551
ENSG00000110693	SOX6	0.687106	1.54755	0.860444
ENSG00000141232	TOB1	2.9087	3.76912	0.860417
ENSG00000181619	GPR135	0.256577	1.11695	0.860377
ENSG00000185730	ZNF696	0.841475	1.70185	0.860373
ENSG00000152518	ZFP36L2	5.18882	6.04829	0.859464
ENSG00000121775	TMEM39B	1.89268	2.75147	0.858791
ENSG00000169895	SYAP1	1.892	2.75075	0.85875
ENSG00000117335	CD46	5.64175	6.49991	0.858162
ENSG00000111605	CPSF6	4.334	5.19168	0.857677
ENSG00000149557	FEZ1	0.0342947	0.891955	0.85766
ENSG00000116455	WDR77	3.3767	4.23428	0.857579
ENSG00000203879	GDI1	3.34447	4.20132	0.856849
ENSG00000054793	ATP9A	0.134916	0.991162	0.856246
ENSG00000163125	RPRD2	1.60075	2.45655	0.855798
ENSG00000003137	CYP26B1	0	0.855222	0.855222
ENSG00000140992	PDPK1	2.48918	3.3442	0.855024
ENSG00000060982	BCAT1	4.69245	5.54736	0.854908
ENSG00000133247	KMT5C	1.16934	2.02344	0.854097
ENSG00000100100	PIK3IP1	2.94204	3.79584	0.853801
ENSG00000189195	BTBD8	0.920172	1.77388	0.853712
ENSG00000123191	ATP7B	0.433353	1.28686	0.853509
ENSG00000139112	GABARAPL1	2.47392	3.32741	0.853487
ENSG00000101901	ALG13	4.13322	4.98644	0.853223
ENSG00000072110	ACTN1	3.5017	4.35438	0.85268
ENSG00000145901	TNIP1	3.39097	4.24353	0.852559
ENSG00000122025	FLT3	4.21211	5.06436	0.852251
ENSG00000059588	TARBP1	3.71822	4.57038	0.852166
ENSG00000203668	CHML	2.51526	3.36671	0.851449
ENSG00000174776	WDR49	3.29084	4.14219	0.851354
ENSG00000163536	SERPINI1	1.30951	2.16081	0.851302
ENSG00000132005	RFX1	1.72917	2.58028	0.851104
ENSG00000259330	INAFM2	2.5812	3.43227	0.851073
ENSG00000167705	RILP	1.98862	2.8396	0.850979
ENSG00000013288	MAN2B2	1.68306	2.53397	0.850916
ENSG00000188215	DCUN1D3	1.83434	2.68511	0.850769
ENSG00000146376	ARHGAP18	2.01137	2.86192	0.850554
ENSG00000197885	NKIRAS1	2.10054	2.95076	0.850221
ENSG00000186812	ZNF397	2.2056	3.05573	0.850132
ENSG00000171475	WIPF2	1.25096	2.1007	0.849745
ENSG00000127955	GNAI1	3.86612	4.71585	0.849729
ENSG00000162777	DENND2D	2.26643	3.11616	0.849725
ENSG00000183943	PRKX	3.01731	3.86681	0.849505
ENSG00000162924	REL	2.28866	3.13812	0.849458
ENSG00000198707	CEP290	1.38023	2.22952	0.849285
ENSG00000100583	SAMD15	0.062432	0.911376	0.848944
ENSG00000135999	EPC2	3.71111	4.55891	0.847797
ENSG00000158158	CNNM4	1.74618	2.59385	0.847668
ENSG00000091527	CDV3	5.30981	6.15634	0.846531
ENSG00000169704	GP9	0	0.846453	0.846453
ENSG00000103037	SETD6	2.28693	3.13333	0.846395
ENSG00000103496	STX4	2.8098	3.6556	0.845796
ENSG00000228198	OR2M3	0.00473194	0.850408	0.845676
ENSG00000105287	PRKD2	1.04754	1.89292	0.845384
ENSG00000173889	PHC3	2.84547	3.69083	0.845359
ENSG00000131023	LATS1	2.83958	3.68443	0.84484
ENSG00000154310	TNIK	0.545495	1.39016	0.84467
ENSG00000039319	ZFYVE16	2.40904	3.25362	0.844575
ENSG00000242852	ZNF709	1.61123	2.45552	0.844286
ENSG00000006451	RALA	5.38257	6.22657	0.844005
ENSG00000196793	ZNF239	0.837717	1.68112	0.8434
ENSG00000198858	R3HDM4	4.24567	5.08747	0.841806
ENSG00000122203	KIAA1191	3.99985	4.84112	0.841271
ENSG00000141551	CSNK1D	4.05394	4.89504	0.841098
ENSG00000162434	JAK1	4.06537	4.90622	0.840846
ENSG00000110429	FBXO3	3.32736	4.16799	0.84063
ENSG00000118985	ELL2	1.92655	2.76692	0.84037
ENSG00000127804	METTL16	2.06188	2.90207	0.84019
ENSG00000157227	MMP14	0	0.839921	0.839921
ENSG00000168010	ATG16L2	3.84815	4.68756	0.839413
ENSG00000167635	ZNF146	3.50316	4.34245	0.839289
ENSG00000101596	SMCHD1	4.02969	4.86875	0.839061
ENSG00000005486	RHBDD2	2.21823	3.05716	0.838933
ENSG00000113719	ERGIC1	4.47379	5.31192	0.838125
ENSG00000101290	CDS2	3.67493	4.51276	0.837833
ENSG00000187080	OR2AK2	0.0970821	0.934478	0.837396
ENSG00000172426	RSPH9	0.299673	1.13665	0.836974
ENSG00000169432	SCN9A	1.71012	2.54707	0.836947
ENSG00000083750	RRAGB	3.40938	4.24519	0.835807
ENSG00000124459	ZNF45	2.75411	3.58983	0.835721
ENSG00000135482	ZC3H10	1.8554	2.69107	0.835678
ENSG00000112893	MAN2A1	3.74318	4.57857	0.835391
ENSG00000083812	ZNF324	1.35598	2.19127	0.835289
ENSG00000106479	ZNF862	1.44208	2.27698	0.834902
ENSG00000244476	ERVFRD-1	0.438178	1.27253	0.83435
ENSG00000164985	PSIP1	3.48717	4.3212	0.834039
ENSG00000143437	ARNT	3.90834	4.74193	0.833597
ENSG00000173846	PLK3	3.45846	4.29174	0.833281
ENSG00000134899	ERCC5	3.01642	3.8488	0.832381
ENSG00000120913	PDLIM2	1.45795	2.29028	0.832324
ENSG00000204592	HLA-E	6.6276	7.45929	0.831694
ENSG00000196352	CD55	4.89027	5.72169	0.831415
ENSG00000197162	ZNF785	1.38202	2.21321	0.831195
ENSG00000170242	USP47	2.44891	3.28001	0.8311
ENSG00000111860	CEP85L	1.77056	2.60149	0.830939
ENSG00000103091	WDR59	2.75508	3.58588	0.830797
ENSG00000165275	TRMT10B	1.71182	2.54248	0.830666
ENSG00000160584	SIK3	2.31775	3.14819	0.830439
ENSG00000133243	BTBD2	2.82602	3.65625	0.830235
ENSG00000110066	KMT5B	3.20427	4.03369	0.829413
ENSG00000105556	MIER2	1.13583	1.96514	0.829319
ENSG00000117533	VAMP4	2.78547	3.61433	0.828854
ENSG00000162552	WNT4	0.377641	1.20644	0.828796
ENSG00000023445	BIRC3	1.39677	2.225	0.828227
ENSG00000174106	LEMD3	4.14744	4.97562	0.828181
ENSG00000130038	CRACR2A	1.46854	2.29653	0.827986
ENSG00000137494	ANKRD42	1.77712	2.60458	0.827468
ENSG00000162999	DUSP19	2.32464	3.15181	0.827167
ENSG00000100814	CCNB1IP1	5.23947	6.06635	0.826884
ENSG00000072121	ZFYVE26	1.81161	2.63821	0.8266
ENSG00000063587	ZNF275	1.46838	2.29438	0.826004
ENSG00000181467	RAP2B	3.80756	4.63332	0.825762
ENSG00000102796	DHRS12	2.42456	3.25025	0.82569
ENSG00000146278	PNRC1	7.68033	8.50577	0.825438
ENSG00000006042	TMEM98	0.655398	1.48074	0.825345
ENSG00000135048	CEMIP2	1.48882	2.31409	0.825272
ENSG00000205755	CRLF2	1.27914	2.10439	0.825252
ENSG00000162729	IGSF8	2.24343	3.06864	0.825204
ENSG00000134086	VHL	1.93496	2.75973	0.824765
ENSG00000144747	TMF1	3.1194	3.94389	0.824487
ENSG00000134186	PRPF38B	3.54731	4.37179	0.824479
ENSG00000161904	LEMD2	2.28529	3.10974	0.824451
ENSG00000183281	PLGLB1	0.186522	1.01084	0.824317
ENSG00000116984	MTR	2.57229	3.39644	0.824151
ENSG00000105866	SP4	3.14665	3.96985	0.823195
ENSG00000164251	F2RL1	4.81512	5.63822	0.823098
ENSG00000175040	CHST2	0.112607	0.935638	0.82303
ENSG00000135392	DNAJC14	3.35991	4.18255	0.822644
ENSG00000160445	ZER1	2.24107	3.06297	0.821897
ENSG00000172292	CERS6	4.97897	5.80064	0.82167
ENSG00000102908	NFAT5	1.73839	2.55986	0.821477
ENSG00000136280	CCM2	3.80534	4.62679	0.821449
ENSG00000088970	KIZ	2.32152	3.14274	0.821217
ENSG00000244405	ETV5	0.586356	1.40747	0.821113
ENSG00000111817	DSE	3.91195	4.73239	0.820436
ENSG00000169291	SHE	0.0498462	0.870034	0.820188
ENSG00000132825	PPP1R3D	2.47393	3.29396	0.820033
ENSG00000083844	ZNF264	2.60148	3.42139	0.819911
ENSG00000130119	GNL3L	2.13434	2.954	0.819658
ENSG00000079691	CARMIL1	0.693314	1.51288	0.819565
ENSG00000143319	ISG20L2	2.9753	3.7944	0.819096
ENSG00000178685	PARP10	2.11676	2.93575	0.818994
ENSG00000124201	ZNFX1	1.97734	2.79608	0.818745
ENSG00000183665	TRMT12	2.88698	3.70526	0.818286
ENSG00000198887	SMC5	2.83168	3.64992	0.818247
ENSG00000255423	EBLN2	1.07365	1.89139	0.817742
ENSG00000157827	FMNL2	0.744203	1.56122	0.817017
ENSG00000196646	ZNF136	2.97437	3.79117	0.816798
ENSG00000108854	SMURF2	2.61076	3.42753	0.816762
ENSG00000072201	LNX1	0.809553	1.62627	0.816713
ENSG00000188641	DPYD	4.1699	4.98661	0.816708
ENSG00000109756	RAPGEF2	2.76859	3.58501	0.816421
ENSG00000101413	RPRD1B	3.06053	3.87681	0.816286
ENSG00000165113	GKAP1	1.54341	2.35925	0.815833
ENSG00000163820	FYCO1	1.08965	1.90525	0.815603
ENSG00000146112	PPP1R18	3.8362	4.65152	0.815324
ENSG00000197608	ZNF841	2.01112	2.82578	0.814662
ENSG00000126945	HNRNPH2	4.22446	5.0388	0.814334
ENSG00000146830	GIGYF1	1.65381	2.46804	0.81423
ENSG00000170365	SMAD1	3.50362	4.31753	0.813914
ENSG00000189241	TSPYL1	4.27438	5.08816	0.813778
ENSG00000121931	LRIF1	3.39494	4.20842	0.813481
ENSG00000129214	SHBG	0.0918084	0.904873	0.813065
ENSG00000139718	SETD1B	0.859502	1.67241	0.812907
ENSG00000136891	TEX10	4.65192	5.46465	0.812725
ENSG00000035862	TIMP2	3.33649	4.14905	0.812557
ENSG00000162613	FUBP1	4.4821	5.29455	0.812454
ENSG00000047346	FAM214A	2.61928	3.43151	0.812238
ENSG00000204131	NHSL2	0.962277	1.77436	0.812085
ENSG00000136874	STX17	3.45923	4.27085	0.811625
ENSG00000184863	RBM33	3.76604	4.57762	0.811575
ENSG00000080845	DLGAP4	1.38727	2.19851	0.811234
ENSG00000176490	DIRAS1	0.715931	1.52712	0.811187
ENSG00000182307	C8orf33	3.81484	4.62488	0.810041
ENSG00000115274	INO80B	2.05305	2.862	0.808948
ENSG00000167380	ZNF226	2.59269	3.40132	0.808638
ENSG00000110002	VWA5A	3.01292	3.82148	0.808559
ENSG00000160691	SHC1	3.33846	4.14697	0.808518
ENSG00000141540	TTYH2	1.29635	2.10459	0.808246
ENSG00000048405	ZNF800	3.75583	4.56376	0.807926
ENSG00000057704	TMCC3	0.0365933	0.843387	0.806793
ENSG00000111540	RAB5B	4.14156	4.94815	0.806594
ENSG00000063601	MTMR1	2.22786	3.03435	0.806489
ENSG00000102606	ARHGEF7	3.61352	4.41999	0.806471
ENSG00000137942	FNBP1L	2.60539	3.41134	0.805948
ENSG00000196653	ZNF502	0.594571	1.39992	0.805353
ENSG00000131037	EPS8L1	0.693606	1.49758	0.803978
ENSG00000188021	UBQLN2	2.72156	3.52519	0.803636
ENSG00000072071	ADGRL1	0.485127	1.28862	0.803492
ENSG00000145284	SCD5	0.693864	1.49735	0.803488
ENSG00000171813	PWWP2B	3.10292	3.90614	0.803218
ENSG00000110811	P3H3	0.0926235	0.895635	0.803011
ENSG00000139651	ZNF740	2.5685	3.37139	0.802894
ENSG00000146587	RBAK	0.976406	1.77913	0.80272
ENSG00000159840	ZYX	3.44191	4.2446	0.802693
ENSG00000135127	BICDL1	0.20212	1.00473	0.802614
ENSG00000114745	GORASP1	3.01265	3.8151	0.802446
ENSG00000147133	TAF1	2.24913	3.05156	0.802428
ENSG00000131095	GFAP	0.110797	0.912695	0.801898
ENSG00000104853	CLPTM1	2.74846	3.55026	0.8018
ENSG00000138398	PPIG	2.6855	3.48706	0.80156
ENSG00000056277	ZNF280C	1.89177	2.69309	0.801321
ENSG00000234545	FAM133B	2.77159	3.57216	0.800578
ENSG00000089737	DDX24	3.23585	4.03632	0.800461
ENSG00000120071	KANSL1	3.92507	4.72543	0.800364
ENSG00000116473	RAP1A	4.79099	5.59096	0.799971
ENSG00000126561	STAT5A	5.07659	5.87632	0.799736
ENSG00000125386	FAM193A	1.67514	2.47477	0.799627
ENSG00000108551	RASD1	0.388386	1.18791	0.799528
ENSG00000048471	SNX29	1.94481	2.74387	0.799056
ENSG00000070476	ZXDC	2.65349	3.4524	0.798913
ENSG00000169242	EFNA1	0.873132	1.67195	0.798817
ENSG00000111145	ELK3	2.4963	3.29471	0.798411
ENSG00000117597	UTP25	1.86428	2.66228	0.797999
ENSG00000248483	POU5F2	0.218393	1.01605	0.797661
ENSG00000174579	MSL2	4.28143	5.07839	0.796957
ENSG00000155926	SLA	4.04299	4.83995	0.796953
ENSG00000177485	ZBTB33	4.25989	5.05684	0.796948
ENSG00000115109	EPB41L5	2.54857	3.34523	0.796664
ENSG00000011132	APBA3	2.03025	2.82675	0.796497
ENSG00000104064	GABPB1	4.45926	5.25568	0.796421
ENSG00000105708	ZNF14	1.5189	2.31491	0.796005
ENSG00000198712	MT-CO2	7.76056	8.55657	0.796004
ENSG00000156735	BAG4	4.12973	4.92572	0.795988
ENSG00000006652	IFRD1	4.1764	4.97229	0.795893
ENSG00000198231	DDX42	3.3969	4.19255	0.795655
ENSG00000095370	SH2D3C	1.3234	2.11899	0.795595
ENSG00000181220	ZNF746	2.62742	3.42296	0.795536
ENSG00000064651	SLC12A2	2.93027	3.72579	0.79552
ENSG00000153561	RMND5A	4.3511	5.14653	0.795432
ENSG00000116747	RO60	4.19229	4.9868	0.794509
ENSG00000181450	ZNF678	2.85357	3.64799	0.794421
ENSG00000204463	BAG6	4.27961	5.07376	0.79415
ENSG00000173193	PARP14	3.04351	3.83758	0.794069
ENSG00000053524	MCF2L2	0.099217	0.893274	0.794057
ENSG00000177535	OR2B11	0.151604	0.945482	0.793878
ENSG00000108924	HLF	0.0842609	0.878136	0.793875
ENSG00000108423	TUBD1	2.41901	3.21272	0.793705
ENSG00000169926	KLF13	3.03812	3.83167	0.793541
ENSG00000197062	ZSCAN26	2.98391	3.77739	0.793479
ENSG00000108100	CCNY	4.17332	4.96653	0.793204
ENSG00000224470	ATXN1L	2.53573	3.32881	0.793077
ENSG00000215252	GOLGA8B	3.29052	4.08349	0.79297
ENSG00000160447	PKN3	0.489508	1.28244	0.79293
ENSG00000206560	ANKRD28	6.66697	7.45926	0.792296
ENSG00000116194	ANGPTL1	0.162337	0.954038	0.791701
ENSG00000127314	RAP1B	6.9896	7.78123	0.791631
ENSG00000129048	ACKR4	0.104632	0.896242	0.79161
ENSG00000161011	SQSTM1	5.84493	6.63617	0.791239
ENSG00000130066	SAT1	5.68226	6.47197	0.789709
ENSG00000182578	CSF1R	3.04723	3.83642	0.789184
ENSG00000167978	SRRM2	3.42745	4.21574	0.78829
ENSG00000166035	LIPC	0.713475	1.50155	0.788075
ENSG00000173875	ZNF791	1.40442	2.19234	0.787925
ENSG00000163900	TMEM41A	2.77682	3.56467	0.787852
ENSG00000066923	STAG3	0.309544	1.09739	0.787846
ENSG00000189319	FAM53B	2.403	3.19073	0.787732
ENSG00000164674	SYTL3	0.657994	1.44527	0.78728
ENSG00000120896	SORBS3	0.130246	0.917491	0.787244
ENSG00000143515	ATP8B2	2.2122	2.99926	0.787066
ENSG00000171649	ZIK1	2.29144	3.07834	0.786893
ENSG00000182903	ZNF721	2.69963	3.48624	0.786609
ENSG00000198925	ATG9A	0.981209	1.76763	0.786419
ENSG00000115257	PCSK4	0.17615	0.96231	0.78616
ENSG00000069493	CLEC2D	1.34649	2.1323	0.785808
ENSG00000198205	ZXDA	1.2827	2.06778	0.785085
ENSG00000145715	RASA1	2.85537	3.63984	0.784466
ENSG00000272886	DCP1A	2.1059	2.89036	0.784465
ENSG00000257093	DENND11	3.58797	4.37215	0.784179
ENSG00000184014	DENND5A	3.78348	4.56707	0.783595
ENSG00000213079	SCAF8	3.48574	4.26902	0.783276
ENSG00000120616	EPC1	3.89185	4.67511	0.783258
ENSG00000074356	NCBP3	2.40929	3.19186	0.782562
ENSG00000075856	SART3	3.39157	4.17395	0.782381
ENSG00000165699	TSC1	2.15696	2.93908	0.782118
ENSG00000013364	MVP	2.57037	3.35191	0.781545
ENSG00000135407	AVIL	0.31532	1.0965	0.781185
ENSG00000138767	CNOT6L	5.22813	6.00814	0.780012
ENSG00000174788	PCP2	0.0868638	0.866495	0.779631
ENSG00000111615	KRR1	3.0479	3.82746	0.779555
ENSG00000090674	MCOLN1	1.89361	2.67298	0.779373
ENSG00000185015	CA13	1.65178	2.43098	0.779195
ENSG00000275700	AATF	2.16601	2.94465	0.778635
ENSG00000173214	MFSD4B	1.85043	2.62904	0.778606
ENSG00000174236	REP15	0.0736664	0.851734	0.778068
ENSG00000176371	ZSCAN2	2.23472	3.01269	0.777975
ENSG00000033800	PIAS1	3.97074	4.74862	0.777877
ENSG00000100368	CSF2RB	2.76265	3.53963	0.776976
ENSG00000152782	PANK1	0.643463	1.42015	0.776691
ENSG00000069399	BCL3	0.954163	1.73083	0.776667
ENSG00000124222	STX16	2.85664	3.63311	0.776464
ENSG00000001167	NFYA	3.92801	4.70433	0.77632
ENSG00000109787	KLF3	3.3538	4.13007	0.776274
ENSG00000179055	OR13D1	0.0954741	0.871666	0.776191
ENSG00000139182	CLSTN3	1.16091	1.93549	0.77458
ENSG00000140396	NCOA2	2.97162	3.74584	0.77422
ENSG00000162601	MYSM1	3.34286	4.11689	0.774027
ENSG00000203872	C6orf163	0.590124	1.36399	0.773865
ENSG00000132003	ZSWIM4	0.271032	1.0449	0.773865
ENSG00000011198	ABHD5	2.63638	3.41009	0.773718
ENSG00000204410	MSH5	2.74129	3.51493	0.773642
ENSG00000065923	SLC9A7	1.66776	2.44052	0.772766
ENSG00000178093	TSSK6	0.491617	1.26334	0.771718
ENSG00000179630	LACC1	1.06272	1.83409	0.771377
ENSG00000115419	GLS	5.58576	6.35671	0.770948
ENSG00000176714	CCDC121	1.02647	1.79736	0.770889
ENSG00000255374	TAS2R43	0.237522	1.00829	0.770766
ENSG00000143554	SLC27A3	2.69647	3.46687	0.770397
ENSG00000008323	PLEKHG6	0.752367	1.52215	0.769785
ENSG00000205978	NYNRIN	1.45423	2.22391	0.769677
ENSG00000134551	PRH2	0.159252	0.928814	0.769562
ENSG00000104946	TBC1D17	1.76336	2.53289	0.76952
ENSG00000126746	ZNF384	2.87515	3.64465	0.769501
ENSG00000125447	GGA3	2.25849	3.02786	0.769374
ENSG00000090621	PABPC4	4.735	5.50432	0.769328
ENSG00000164961	WASHC5	4.1516	4.92065	0.769051
ENSG00000162341	TPCN2	2.84471	3.61327	0.768557
ENSG00000089723	OTUB2	0.69918	1.46728	0.768104
ENSG00000070961	ATP2B1	3.82272	4.59077	0.768046
ENSG00000130254	SAFB2	2.34208	3.11008	0.768
ENSG00000167548	KMT2D	1.57101	2.33878	0.767771
ENSG00000121769	FABP3	0.330703	1.09846	0.767762
ENSG00000162817	C1orf115	0.133111	0.89994	0.766829
ENSG00000078902	TOLLIP	2.76209	3.52812	0.766029
ENSG00000160961	ZNF333	2.54434	3.31014	0.7658
ENSG00000132849	PATJ	0.281776	1.04733	0.765558
ENSG00000033627	ATP6V0A1	2.54394	3.30914	0.765206
ENSG00000134287	ARF3	5.14943	5.91396	0.764534
ENSG00000150401	DCUN1D2	1.99406	2.7585	0.764444
ENSG00000066230	SLC9A3	0.56072	1.32509	0.764375
ENSG00000102032	RENBP	3.10829	3.87256	0.764264
ENSG00000204348	DXO	2.31369	3.07757	0.763888
ENSG00000106025	TSPAN12	0.178114	0.941796	0.763682
ENSG00000100034	PPM1F	3.19928	3.96272	0.763437
ENSG00000171045	TSNARE1	1.5249	2.28821	0.763304
ENSG00000164930	FZD6	4.1456	4.9089	0.763298
ENSG00000126062	TMEM115	2.69886	3.46175	0.762895
ENSG00000168724	DNAJC21	2.26661	3.02932	0.762705
ENSG00000115421	PAPOLG	3.3996	4.16201	0.762408
ENSG00000164327	RICTOR	3.20483	3.96719	0.762362
ENSG00000221978	CCNL2	3.66273	4.42466	0.76193
ENSG00000166532	RIMKLB	2.42831	3.18991	0.761598
ENSG00000134900	TPP2	4.60699	5.3683	0.76131
ENSG00000135720	DYNC1LI2	3.09061	3.85185	0.761248
ENSG00000152804	HHEX	5.11906	5.88008	0.761024
ENSG00000105722	ERF	2.52907	3.28982	0.760748
ENSG00000174282	ZBTB4	1.33333	2.09351	0.760182
ENSG00000065883	CDK13	3.26367	4.02385	0.76018
ENSG00000176148	TCP11L1	2.83389	3.59393	0.760041
ENSG00000112531	QKI	4.89554	5.65557	0.760027
ENSG00000066427	ATXN3	3.22102	3.9803	0.759282
ENSG00000100941	PNN	3.88555	4.64404	0.758494
ENSG00000089902	RCOR1	3.07024	3.82845	0.75821
ENSG00000173933	RBM4	5.28321	6.04039	0.757189
ENSG00000178234	GALNT11	3.16143	3.91844	0.757012
ENSG00000257365	FNTB	2.90512	3.66208	0.756967
ENSG00000128641	MYO1B	0.124786	0.881563	0.756777
ENSG00000163704	PRRT3	0.282038	1.03843	0.756388
ENSG00000100211	CBY1	2.65568	3.412	0.756312
ENSG00000148426	PROSER2	1.40345	2.15967	0.756215
ENSG00000082438	COBLL1	0.386635	1.14268	0.756045
ENSG00000235194	PPP1R3E	1.10747	1.8631	0.755625
ENSG00000055163	CYFIP2	3.44168	4.19723	0.755553
ENSG00000213762	ZNF134	2.67985	3.43528	0.755433
ENSG00000157540	DYRK1A	4.8581	5.61341	0.755313
ENSG00000180357	ZNF609	2.10854	2.86368	0.755137
ENSG00000198363	ASPH	4.10538	4.86007	0.754689
ENSG00000147677	EIF3H	6.36396	7.11845	0.754487
ENSG00000147316	MCPH1	2.66048	3.41467	0.754188
ENSG00000185122	HSF1	2.92755	3.68147	0.753922
ENSG00000106948	AKNA	2.19688	2.95077	0.75389
ENSG00000174437	ATP2A2	3.83042	4.58341	0.752983
ENSG00000134490	TMEM241	1.93417	2.68714	0.752978
ENSG00000107036	RIC1	3.14391	3.89671	0.752797
ENSG00000170921	TANC2	0.942932	1.69571	0.752775
ENSG00000197217	ENTPD4	2.74689	3.4996	0.752712
ENSG00000168487	BMP1	1.79274	2.54519	0.752459
ENSG00000167554	ZNF610	1.34779	2.09995	0.752155
ENSG00000198909	MAP3K3	2.59561	3.34745	0.75184
ENSG00000172575	RASGRP1	1.4731	2.22424	0.751138
ENSG00000269858	EGLN2	3.60988	4.36096	0.751082
ENSG00000269964	MEI4	0.196404	0.946458	0.750054
ENSG00000120738	EGR1	4.2881	5.03783	0.74973
ENSG00000164162	ANAPC10	3.09563	3.84533	0.749702
ENSG00000169139	UBE2V2	3.95558	4.70512	0.749549
ENSG00000063046	EIF4B	7.07768	7.82688	0.749193
ENSG00000143882	ATP6V1C2	0.292024	1.0411	0.749072
ENSG00000099250	NRP1	0.57303	1.32206	0.749027
ENSG00000072736	NFATC3	4.34956	5.09851	0.748953
ENSG00000070047	PHRF1	1.43055	2.17883	0.748285
ENSG00000146858	ZC3HAV1L	3.15112	3.89929	0.748174
ENSG00000145391	SETD7	1.38617	2.13368	0.747508
ENSG00000167775	CD320	1.53981	2.28725	0.747439
ENSG00000173548	SNX33	0.88069	1.62762	0.746931
ENSG00000213588	ZBTB9	2.03549	2.78149	0.745997
ENSG00000186174	BCL9L	0.495588	1.2415	0.745914
ENSG00000149016	TUT1	2.08722	2.83305	0.745829
ENSG00000109189	USP46	2.48818	3.234	0.745823
ENSG00000168612	ZSWIM1	0.884376	1.6299	0.745528
ENSG00000015568	RGPD5	1.90581	2.65053	0.744718
ENSG00000077147	TM9SF3	4.72745	5.47187	0.744423
ENSG00000198452	OR14L1P	0.689953	1.43435	0.744395
ENSG00000112941	TENT4A	2.33429	3.07866	0.744369
ENSG00000154277	UCHL1	2.90331	3.64749	0.744182
ENSG00000249242	TMEM150C	0.416317	1.1604	0.744086
ENSG00000155096	AZIN1	6.55965	7.30365	0.743994
ENSG00000203485	INF2	2.04581	2.78955	0.743738
ENSG00000004975	DVL2	2.8433	3.58672	0.74342
ENSG00000101986	ABCD1	0.63445	1.3777	0.743254
ENSG00000176853	FAM91A1	4.38645	5.12934	0.742889
ENSG00000164823	OSGIN2	3.66997	4.41271	0.74274
ENSG00000168610	STAT3	4.93205	5.67465	0.742607
ENSG00000120063	GNA13	4.77081	5.51316	0.742351
ENSG00000205476	CCDC85C	0.896109	1.63826	0.742153
ENSG00000198455	ZXDB	1.61931	2.36133	0.742014
ENSG00000090061	CCNK	3.25979	4.00171	0.741917
ENSG00000244754	N4BP2L2	5.02012	5.76169	0.741573
ENSG00000187147	RNF220	5.15463	5.89554	0.740914
ENSG00000159588	CCDC17	0.369197	1.10981	0.74061
ENSG00000011523	CEP68	2.71435	3.4549	0.740549
ENSG00000158578	ALAS2	0.349316	1.08875	0.73943
ENSG00000180318	ALX1	1.22308	1.96239	0.739304
ENSG00000256294	ZNF225	1.22858	1.96785	0.739268
ENSG00000138032	PPM1B	4.03755	4.77673	0.739186
ENSG00000157600	TMEM164	4.6792	5.41806	0.738866
ENSG00000123575	FAM199X	2.91136	3.64985	0.73849
ENSG00000164733	CTSB	3.99969	4.73762	0.737931
ENSG00000130244	FAM98C	1.87277	2.6107	0.737927
ENSG00000160199	PKNOX1	2.41811	3.15595	0.737839
ENSG00000115539	PDCL3	4.20435	4.94211	0.737757
ENSG00000105339	DENND3	3.64768	4.38537	0.737685
ENSG00000188070	C11orf95	2.01021	2.74784	0.737626
ENSG00000036257	CUL3	3.35149	4.08855	0.737059
ENSG00000100425	BRD1	2.76467	3.50159	0.736925
ENSG00000115548	KDM3A	3.87739	4.61429	0.736908
ENSG00000106771	TMEM245	3.52483	4.26165	0.73682
ENSG00000135070	ISCA1	3.90856	4.64527	0.736714
ENSG00000037637	FBXO42	2.42283	3.15933	0.736499
ENSG00000071655	MBD3	2.18713	2.92319	0.736058
ENSG00000120306	CYSTM1	0.404226	1.14011	0.735885
ENSG00000122299	ZC3H7A	3.23613	3.97188	0.735755
ENSG00000164916	FOXK1	1.52327	2.25876	0.735488
ENSG00000006194	ZNF263	2.96499	3.70037	0.735377
ENSG00000174032	SLC25A30	3.21425	3.94957	0.735321
ENSG00000008294	SPAG9	2.65599	3.39121	0.735216
ENSG00000125170	DOK4	2.04596	2.78043	0.734475
ENSG00000167987	VPS37C	1.89268	2.626	0.733324
ENSG00000204482	LST1	5.39427	6.12717	0.732904
ENSG00000182484	WASH6P	1.38658	2.11935	0.73277
ENSG00000133961	NUMB	3.37456	4.10718	0.732622
ENSG00000131791	PRKAB2	2.42367	3.15607	0.732397
ENSG00000214021	TTLL3	2.17213	2.90432	0.732194
ENSG00000189339	SLC35E2B	3.96295	4.69499	0.73204
ENSG00000100852	ARHGAP5	4.2607	4.99261	0.731905
ENSG00000140859	KIFC3	0.539692	1.27155	0.731856
ENSG00000171970	ZNF57	1.44942	2.18068	0.731264
ENSG00000100243	CYB5R3	2.08282	2.81408	0.731262
ENSG00000213190	MLLT11	1.14718	1.87844	0.731255
ENSG00000140400	MAN2C1	4.11995	4.85101	0.731056
ENSG00000174738	NR1D2	2.76515	3.49608	0.730922
ENSG00000174373	RALGAPA1	2.79323	3.52357	0.730339
ENSG00000105085	MED26	1.47512	2.20538	0.730259
ENSG00000091879	ANGPT2	0.213909	0.944012	0.730103
ENSG00000166086	JAM3	1.82193	2.55191	0.729982
ENSG00000126458	RRAS	1.27114	2.00073	0.729594
ENSG00000086062	B4GALT1	2.9732	3.70277	0.729577
ENSG00000114982	KANSL3	3.0828	3.81193	0.729129
ENSG00000124813	RUNX2	2.57427	3.30328	0.729004
ENSG00000169246	NPIPB3	2.41527	3.14413	0.728861
ENSG00000135090	TAOK3	3.10522	3.83381	0.728583
ENSG00000198420	TCAF1	1.69605	2.42442	0.728369
ENSG00000164609	SLU7	3.74722	4.47557	0.728349
ENSG00000116560	SFPQ	6.03163	6.75931	0.727678
ENSG00000162419	GMEB1	2.03538	2.76297	0.727591
ENSG00000185219	ZNF445	1.65711	2.38454	0.727425
ENSG00000138131	LOXL4	0.540758	1.2679	0.727142
ENSG00000134575	ACP2	1.62369	2.35059	0.726901
ENSG00000134371	CDC73	4.26796	4.99442	0.726462
ENSG00000089057	SLC23A2	1.5683	2.29475	0.726454
ENSG00000102804	TSC22D1	4.84147	5.56791	0.726438
ENSG00000242028	HYPK	1.06124	1.78766	0.726423
ENSG00000213096	ZNF254	3.17476	3.90083	0.726071
ENSG00000230797	YY2	0.124815	0.85037	0.725555
ENSG00000187866	FAM122A	2.01349	2.73854	0.725045
ENSG00000173757	STAT5B	4.17575	4.90067	0.724914
ENSG00000176087	SLC35A4	1.95824	2.68292	0.724684
ENSG00000267710	EDDM13	0.311392	1.03602	0.724624
ENSG00000197566	ZNF624	1.90456	2.62854	0.72398
ENSG00000165102	HGSNAT	3.47838	4.20224	0.723855
ENSG00000169762	TAPT1	4.30612	5.02966	0.723538
ENSG00000149716	LTO1	1.98016	2.70358	0.723422
ENSG00000104408	EIF3E	9.09776	9.82101	0.723245
ENSG00000141380	SS18	4.62479	5.34789	0.723098
ENSG00000254093	PINX1	2.16766	2.89072	0.72306
ENSG00000115053	NCL	4.74292	5.46586	0.722941
ENSG00000166860	ZBTB39	1.40149	2.12404	0.722549
ENSG00000197362	ZNF786	0.926819	1.64884	0.722023
ENSG00000239306	RBM14	4.26988	4.99127	0.721389
ENSG00000169902	TPST1	0.577605	1.29857	0.720963
ENSG00000132275	RRP8	2.5238	3.24414	0.720344
ENSG00000184378	ACTRT3	0.400632	1.12096	0.720327
ENSG00000198046	ZNF667	1.80179	2.52197	0.72018
ENSG00000154917	RAB6B	0.829476	1.54938	0.719903
ENSG00000111911	HINT3	3.61182	4.33168	0.719866
ENSG00000159885	ZNF222	1.1912	1.91098	0.719773
ENSG00000125630	POLR1B	3.67107	4.39082	0.719746
ENSG00000002834	LASP1	4.01641	4.73613	0.71972
ENSG00000164924	YWHAZ	8.17695	8.8965	0.719555
ENSG00000213658	LAT	0.167543	0.886954	0.719411
ENSG00000215421	ZNF407	1.64866	2.36804	0.719378
ENSG00000197622	CDC42SE1	5.55465	6.27401	0.719358
ENSG00000135870	RC3H1	2.99161	3.71047	0.718856
ENSG00000011275	RNF216	2.95761	3.67634	0.718727
ENSG00000040608	RTN4R	1.37926	2.09796	0.718706
ENSG00000165983	PTER	3.81218	4.53057	0.718386
ENSG00000083223	TUT7	2.88906	3.60701	0.717945
ENSG00000165516	KLHDC2	4.21416	4.93169	0.717536
ENSG00000122390	NAA60	2.68064	3.39791	0.717274
ENSG00000173744	AGFG1	3.36155	4.07877	0.717218
ENSG00000178567	EPM2AIP1	3.01133	3.72853	0.717209
ENSG00000143458	GABPB2	1.35284	2.06983	0.716987
ENSG00000069020	MAST4	1.76203	2.47901	0.716975
ENSG00000135605	TEC	3.22306	3.93965	0.716593
ENSG00000128011	LRFN1	0.468502	1.18485	0.716347
ENSG00000185278	ZBTB37	1.39247	2.10844	0.715968
ENSG00000161791	FMNL3	1.13719	1.85296	0.715772
ENSG00000067445	TRO	0.327052	1.04262	0.715572
ENSG00000134759	ELP2	5.00774	5.72293	0.715189
ENSG00000196378	ZNF34	0.989294	1.704	0.714709
ENSG00000178229	ZNF543	2.09321	2.80771	0.714502
ENSG00000168056	LTBP3	1.72136	2.43585	0.714491
ENSG00000188566	NDOR1	1.29684	2.01129	0.714444
ENSG00000139977	NAA30	2.73473	3.44887	0.714142
ENSG00000204351	SKIV2L	2.99787	3.71118	0.713315
ENSG00000115310	RTN4	5.60326	6.31655	0.713285
ENSG00000134452	FBH1	2.97659	3.68971	0.713121
ENSG00000115827	DCAF17	3.47423	4.18731	0.713077
ENSG00000111642	CHD4	3.80828	4.52094	0.712653
ENSG00000148120	AOPEP	2.50157	3.21274	0.71117
ENSG00000198740	ZNF652	2.61192	3.32298	0.711061
ENSG00000247315	ZCCHC3	3.84255	4.55318	0.710639
ENSG00000181690	PLAG1	3.18418	3.89478	0.710599
ENSG00000187325	TAF9B	3.23793	3.94818	0.710245
ENSG00000130803	ZNF317	2.82499	3.53508	0.710086
ENSG00000143569	UBAP2L	4.04717	4.75703	0.709856
ENSG00000143776	CDC42BPA	0.926004	1.63567	0.709669
ENSG00000125676	THOC2	2.8224	3.53204	0.709642
ENSG00000196923	PDLIM7	2.1679	2.87721	0.709304
ENSG00000179528	LBX2	0.239083	0.948313	0.70923
ENSG00000112195	TREML2	0.573742	1.28296	0.709218
ENSG00000162461	SLC25A34	0.210538	0.919693	0.709155
ENSG00000100083	GGA1	2.27751	2.98618	0.708667
ENSG00000141198	TOM1L1	0.434796	1.14241	0.707617
ENSG00000137574	TGS1	2.6191	3.32659	0.707484
ENSG00000113649	TCERG1	3.31096	4.01826	0.707303
ENSG00000155100	OTUD6B	3.07969	3.78666	0.706973
ENSG00000181350	LRRC75A	2.08884	2.79572	0.706877
ENSG00000121879	PIK3CA	2.73431	3.44112	0.706805
ENSG00000164086	DUSP7	1.75036	2.45711	0.706753
ENSG00000148943	LIN7C	4.44536	5.15188	0.706526
ENSG00000104517	UBR5	3.82418	4.53061	0.706428
ENSG00000120910	PPP3CC	3.24573	3.95194	0.706208
ENSG00000175104	TRAF6	2.60084	3.30605	0.705208
ENSG00000071894	CPSF1	3.16148	3.86663	0.705148
ENSG00000188315	C3orf62	0.511804	1.21692	0.705114
ENSG00000240184	PCDHGC3	0.328848	1.03374	0.704888
ENSG00000106991	ENG	1.25661	1.96148	0.704868
ENSG00000169155	ZBTB43	2.05189	2.7564	0.704512
ENSG00000141568	FOXK2	2.31021	3.01441	0.704203
ENSG00000149679	CABLES2	0.402989	1.10705	0.704062
ENSG00000163738	MTHFD2L	3.478	4.18203	0.704022
ENSG00000005812	FBXL3	4.71561	5.41939	0.703779
ENSG00000138468	SENP7	3.0232	3.72685	0.703648
ENSG00000198792	TMEM184B	1.67081	2.37426	0.703448
ENSG00000164904	ALDH7A1	1.13838	1.84165	0.703269
ENSG00000034152	MAP2K3	3.83902	4.54219	0.703172
ENSG00000140379	BCL2A1	2.01486	2.71777	0.702904
ENSG00000108799	EZH1	2.81993	3.52276	0.702831
ENSG00000114648	KLHL18	2.58547	3.2882	0.702735
ENSG00000106976	DNM1	1.96598	2.66829	0.702311
ENSG00000101161	PRPF6	2.93269	3.63488	0.702195
ENSG00000171791	BCL2	3.81108	4.5132	0.702125
ENSG00000076201	PTPN23	1.77763	2.47952	0.701892
ENSG00000167323	STIM1	3.41287	4.11448	0.701612
ENSG00000115464	USP34	3.5136	4.2152	0.701594
ENSG00000122642	FKBP9	0.334199	1.03571	0.701509
ENSG00000169884	WNT10B	0.144337	0.845758	0.701421
ENSG00000259956	RBM15B	2.35488	3.05629	0.701418
ENSG00000196937	FAM3C	2.79142	3.49261	0.701189
ENSG00000119720	NRDE2	2.06938	2.77052	0.701141
ENSG00000204385	SLC44A4	0.316073	1.0171	0.701031
ENSG00000180855	ZNF443	1.7102	2.41097	0.70077
ENSG00000175164	ABO	0.156045	0.856563	0.700519
ENSG00000130227	XPO7	3.99462	4.69494	0.700329
ENSG00000150782	IL18	5.5	6.20031	0.700305
ENSG00000125247	TMTC4	3.01686	3.71711	0.700242
ENSG00000114867	EIF4G1	3.67085	4.37086	0.700012
ENSG00000102786	INTS6	3.43423	4.13362	0.699385
ENSG00000185513	L3MBTL1	0.86795	1.56697	0.69902
ENSG00000146530	VWDE	0.39615	1.09489	0.698743
ENSG00000118762	PKD2	2.5951	3.29316	0.698055
ENSG00000127528	KLF2	4.67167	5.36943	0.69776
ENSG00000166233	ARIH1	2.99238	3.69013	0.697751
ENSG00000178988	MRFAP1L1	4.74917	5.44691	0.697742
ENSG00000104897	SF3A2	3.27884	3.9763	0.697465
ENSG00000103852	TTC23	0.535336	1.23277	0.69743
ENSG00000176624	MEX3C	3.78637	4.48329	0.696923
ENSG00000134262	AP4B1	3.59392	4.29059	0.696663
ENSG00000013563	DNASE1L1	2.20416	2.90044	0.696278
ENSG00000154305	MIA3	2.68199	3.37802	0.696033
ENSG00000104231	ZFAND1	5.18221	5.87794	0.695725
ENSG00000154451	GBP5	2.85134	3.54687	0.695525
ENSG00000132128	LRRC41	3.46673	4.16182	0.695091
ENSG00000122870	BICC1	0.294916	0.989551	0.694635
ENSG00000110665	C11orf21	3.32746	4.02202	0.694564
ENSG00000185269	NOTUM	0.30941	1.0038	0.694387
ENSG00000184786	TCTE3	0.526019	1.21974	0.693722
ENSG00000198752	CDC42BPB	0.306999	1.00067	0.693673
ENSG00000107164	FUBP3	2.37229	3.06569	0.693391
ENSG00000117569	PTBP2	2.69927	3.39232	0.693048
ENSG00000133874	RNF122	2.0035	2.69599	0.692486
ENSG00000159399	HK2	3.55163	4.24408	0.692454
ENSG00000102967	DHODH	1.6383	2.33008	0.691776
ENSG00000153815	CMIP	1.52845	2.21975	0.691292
ENSG00000083814	ZNF671	2.81036	3.50149	0.691125
ENSG00000137824	RMDN3	2.91615	3.60705	0.690905
ENSG00000068354	TBC1D25	1.82051	2.51136	0.690847
ENSG00000286019	NOTCH2NLB	1.82059	2.51139	0.690801
ENSG00000111596	CNOT2	4.9822	5.67287	0.690676
ENSG00000122482	ZNF644	4.45209	5.1427	0.690611
ENSG00000164849	GPR146	0.580331	1.27074	0.690411
ENSG00000162402	USP24	3.94553	4.63529	0.689757
ENSG00000114416	FXR1	5.48559	6.17521	0.689619
ENSG00000164574	GALNT10	2.3527	3.04217	0.689466
ENSG00000151693	ASAP2	0.250006	0.939456	0.68945
ENSG00000124257	NEURL2	0.4471	1.13651	0.689415
ENSG00000068097	HEATR6	2.45034	3.13935	0.689017
ENSG00000126012	KDM5C	3.81875	4.50758	0.688836
ENSG00000115977	AAK1	1.41488	2.10367	0.688799
ENSG00000147138	GPR174	3.78167	4.4704	0.688728
ENSG00000105856	HBP1	4.8728	5.56153	0.688728
ENSG00000107816	LZTS2	2.51161	3.19993	0.68832
ENSG00000241973	PI4KA	2.89509	3.58323	0.688149
ENSG00000155970	MICU3	1.47211	2.16025	0.688136
ENSG00000204439	C6orf47	2.22785	2.91586	0.688006
ENSG00000097033	SH3GLB1	4.46941	5.15675	0.687338
ENSG00000198408	OGA	4.54076	5.22785	0.687085
[truncated: 9,088 more rows]

## Sheet: LSC KEGG
KEGG pathways inriched in LSC-specific genes
ID	Term	No_of_genes	p-value	adj._p-value	Genes
KEGG:05200	Pathways in cancer	57	5.11188e-06	0.000136743	ADCY6, ADCY9, AKT3, AR, ARHGEF12, BBC3, CCDC6, CCND2, CCND3, CREBBP, CXCL8, DAPK1, EGLN3, EP300, ETS1, F2R, FGF13, FOS, FOXO1, GNA12, GNG10, GNG3, IGF1R, IKBKB, IL13RA1, IL3RA, ITGA6, JUN, KIT, LPAR1, LPAR5, MAX, NCOA3, NOTCH2, NTRK1, PIK3CB, PIM2, PLCB2, PRKACB, PRKCG, PTCH1, PTGS2, PTK2, RALGDS, RASGRP3, RASSF5, RUNX1T1, RXRA, SMAD3, SOS1, STK4, TCF7, TCF7L2, TFG, WNT11, WNT8A, ZBTB16
KEGG:04010	MAPK signaling pathway	33	0.000238166	0.00196029	AKT3, ANGPT1, CACNA1E, CACNB3, DDIT3, DUSP1, DUSP16, DUSP5, FGF13, FOS, GNA12, HSPB1, IGF1R, IKBKB, IL1B, IL1R1, JUN, JUND, KIT, MAP3K5, MAPK8IP3, MAX, MEF2C, NFATC1, NR4A1, NTRK1, PDGFD, PRKACB, PRKCG, RASGRP3, SOS1, STK4, TAB2
KEGG:05202	Transcriptional misregulation in cancer	30	3.49922e-07	3.74417e-05	AFF1, BMI1, CCND2, CCNT2, CXCL8, DDIT3, ETV6, FOXO1, HOXA10, HOXA9, IGF1R, JMJD1C, KDM6A, KMT2A, LMO2, MAF, MAX, MEF2C, MEIS1, MLLT3, MYCN, NTRK1, PBX1, PTK2, RUNX1T1, RXRA, TFE3, WT1, ZBTB16, ZEB1
KEGG:04015	Rap1 signaling pathway	29	1.34855e-05	0.000180369	ADCY6, ADCY9, ADORA2A, AFDN, AKT3, ANGPT1, CTNND1, DOCK4, F2R, FARP2, FGF13, IGF1R, ITGB3, KIT, LPAR1, LPAR5, PDGFD, PFN2, PIK3CB, PLCB2, PRKCG, RALGDS, RAPGEF3, RASGRP3, RASSF5, SIPA1L1, SIPA1L3, SRC, THBS1
KEGG:04062	Chemokine signaling pathway	27	9.62275e-06	0.000171606	ADCY6, ADCY9, AKT3, CCL2, CCL24, CCL3L1, CCR7, CX3CR1, CXCL1, CXCL2, CXCL3, CXCL8, ELMO1, FOXO3, GNG10, GNG3, IKBKB, LYN, PF4, PIK3CB, PLCB2, PPBP, PRKACB, PTK2, SOS1, SRC, WASL
KEGG:04022	cGMP-PKG signaling pathway	25	8.5317e-06	0.000182578	ADCY6, ADCY9, ADRA2A, AKT3, ATP1B1, CNGA1, GNA12, GUCY1A3, GUCY1B3, IRS4, ITPR1, MEF2A, MEF2C, MEF2D, MYLK4, NFATC1, NFATC2, PDE3A, PDE3B, PDE5A, PLCB2, PRKCE, PRKG1, PRKG2, SLC8A3
KEGG:04072	Phospholipase D signaling pathway	25	1.09149e-06	5.83946e-05	ADCY6, ADCY9, AGPAT4, AGPAT5, AKT3, AVPR1A, CXCL8, DGKA, DGKQ, DNM3, F2R, FCER1A, GAB1, GAB2, GNA12, KIT, LPAR1, LPAR5, PDGFD, PIK3CB, PLCB2, PLPP2, RALGDS, RAPGEF3, SOS1
KEGG:04611	Platelet activation	22	2.30032e-06	8.20447e-05	ADCY6, ADCY9, AKT3, ARHGEF12, F2R, GP1BA, GP1BB, GUCY1A3, GUCY1B3, ITGB3, ITPR1, LYN, MYLK4, P2RY12, PIK3CB, PLCB2, PRKACB, PRKG1, PRKG2, PTGS1, SRC, VWF
KEGG:04921	Oxytocin signaling pathway	20	0.000612702	0.00327796	ADCY6, ADCY9, CACNB3, CAMK1D, FOS, GUCY1A3, GUCY1B3, ITPR1, JUN, KCNJ12, MEF2C, MYLK4, NFATC1, NFATC2, PLCB2, PRKACB, PRKCG, PTGS2, RYR3, SRC
KEGG:05418	Fluid shear stress and atherosclerosis	20	0.000168583	0.00163985	ACVR1, AKT3, BMPR2, CAV1, CAV2, CCL2, DUSP1, FOS, IKBKB, IL1B, IL1R1, ITGB3, JUN, MAP3K5, MEF2A, MEF2C, PIK3CB, PTK2, SRC, SUMO4
KEGG:04310	Wnt signaling pathway	20	0.000249115	0.00177702	CCND2, CCND3, CREBBP, CSNK1E, CSNK2A2, EP300, JUN, NFATC1, NFATC2, PLCB2, PRICKLE1, PRICKLE2, PRKACB, PRKCG, SMAD3, TCF7, TCF7L2, VANGL1, WNT11, WNT8A
KEGG:04371	Apelin signaling pathway	19	0.000394782	0.00248481	ADCY6, ADCY9, AKT3, GNG10, GNG3, ITPR1, MEF2A, MEF2C, MEF2D, MYLK4, PDE3B, PIK3C3, PLCB2, PRKACB, PRKCE, RYR3, SERPINE1, SLC8A3, SMAD3
KEGG:04270	Vascular smooth muscle contraction	18	0.000232097	0.00206954	ADCY6, ADCY9, ADORA2A, ARHGEF12, AVPR1A, CALCRL, GNA12, GUCY1A3, GUCY1B3, ITPR1, MYLK4, PLCB2, PRKACB, PRKCE, PRKCG, PRKCH, PRKCQ, PRKG1
KEGG:04919	Thyroid hormone signaling pathway	18	0.000134301	0.00143702	AKT3, ATP1B1, CREBBP, EP300, FOXO1, ITGB3, MED12L, MED14, NCOA3, NOTCH2, PIK3CB, PLCB2, PRKACB, PRKCG, RXRA, SLC16A2, SRC, THRB
KEGG:04540	Gap junction	17	1.13964e-05	0.000174202	ADCY6, ADCY9, GUCY1A3, GUCY1B3, ITPR1, LPAR1, PDGFD, PLCB2, PRKACB, PRKCG, PRKG1, PRKG2, SOS1, SRC, TUBA8, TUBAL3, TUBB1
KEGG:04380	Osteoclast differentiation	17	0.00129176	0.00600947	AKT3, FHL2, FOS, FOSB, FOSL2, GAB2, IKBKB, IL1B, IL1R1, ITGB3, JUN, JUND, NFATC1, NFATC2, PIK3CB, SOCS3, TAB2
KEGG:04713	Circadian entrainment	15	0.000445144	0.00264614	ADCY6, ADCY9, FOS, GNG10, GNG3, GUCY1A3, GUCY1B3, ITPR1, PER1, PLCB2, PRKACB, PRKCG, PRKG1, PRKG2, RYR3
KEGG:04520	Adherens junction	14	6.27401e-05	0.00074591	AFDN, CREBBP, CSNK2A2, CTNND1, EP300, FARP2, IGF1R, PTPRM, SMAD3, SRC, TCF7, TCF7L2, WASF1, WASL
KEGG:04750	Inflammatory mediator regulation of TRP channels	14	0.00152235	0.00651566	ADCY6, ADCY9, IL1B, IL1R1, ITPR1, NTRK1, PIK3CB, PLCB2, PRKACB, PRKCE, PRKCG, PRKCH, PRKCQ, SRC
KEGG:04640	Hematopoietic cell lineage	14	0.00152235	0.00651566	CD24, CD34, CD36, CD7, CD9, DNTT, GP1BA, GP1BB, IL1B, IL1R1, IL3RA, ITGA6, ITGB3, KIT
KEGG:05231	Choline metabolism in cancer	14	0.0018577	0.00764514	AKT3, DGKA, DGKQ, FOS, JUN, PDGFD, PIK3CB, PLPP2, PRKCG, RALGDS, SLC44A2, SOS1, WASF1, WASL
KEGG:04923	Regulation of lipolysis in adipocytes	11	0.00024898	0.00190292	ADCY6, ADCY9, AKT3, IRS4, PDE3B, PIK3CB, PRKACB, PRKG1, PRKG2, PTGS1, PTGS2

## Sheet: Blast KEGG
KEGG pathways inriched in Blast-specific genes
ID	Term	No_of_genes	p-value	adj._p-value	Genes
KEGG:05016	Huntington's disease	46	2.91483e-13	2.62335e-12	AP2S1, ATP5E, ATP5F1, ATP5G1, ATP5G3, ATP5H, COX5A, COX5B, COX6A1, COX6B1, COX7A2, COX7A2L, COX7B, COX8A, CYC1, DNAH14, NDUFA1, NDUFA11, NDUFA12, NDUFA2, NDUFA3, NDUFA6, NDUFA7, NDUFAB1, NDUFB1, NDUFB2, NDUFB3, NDUFB5, NDUFB7, NDUFB8, NDUFB9, NDUFC1, NDUFC2, NDUFS5, POLR2F, POLR2G, POLR2H, POLR2L, PPIF, SDHB, SLC25A5, UQCR10, UQCR11, UQCRC1, UQCRH, UQCRQ
KEGG:05322	Systemic lupus erythematosus	46	3.27264e-20	1.47269e-18	CTSG, ELANE, H2AFX, H2AFZ, HIST1H2AB, HIST1H2AC, HIST1H2AD, HIST1H2AG, HIST1H2AH, HIST1H2AI, HIST1H2AJ, HIST1H2AL, HIST1H2AM, HIST1H2BB, HIST1H2BH, HIST1H2BI, HIST1H2BJ, HIST1H2BK, HIST1H2BL, HIST1H2BM, HIST1H2BO, HIST1H3A, HIST1H3D, HIST1H3F, HIST1H3G, HIST1H3H, HIST1H3I, HIST1H3J, HIST1H4A, HIST1H4B, HIST1H4C, HIST1H4D, HIST1H4E, HIST1H4F, HIST1H4H, HIST1H4I, HIST1H4J, HIST1H4K, HIST1H4L, HIST2…
KEGG:00190	Oxidative phosphorylation	45	2.34322e-19	5.27224e-18	ATP5E, ATP5F1, ATP5G1, ATP5G3, ATP5H, ATP5I, ATP5J2, ATP5L, ATP6V0B, ATP6V0D1, ATP6V0E1, ATP6V1F, COX5A, COX5B, COX6A1, COX6B1, COX7A2, COX7A2L, COX7B, COX8A, CYC1, NDUFA1, NDUFA11, NDUFA12, NDUFA2, NDUFA3, NDUFA6, NDUFA7, NDUFAB1, NDUFB1, NDUFB2, NDUFB3, NDUFB5, NDUFB7, NDUFB8, NDUFB9, NDUFC1, NDUFC2, NDUFS5, SDHB, UQCR10, UQCR11, UQCRC1, UQCRH, UQCRQ
KEGG:05034	Alcoholism	45	8.46625e-14	9.52453e-13	GNG11, GNG2, H2AFX, H2AFZ, HIST1H2AB, HIST1H2AC, HIST1H2AD, HIST1H2AG, HIST1H2AH, HIST1H2AI, HIST1H2AJ, HIST1H2AL, HIST1H2AM, HIST1H2BB, HIST1H2BH, HIST1H2BI, HIST1H2BJ, HIST1H2BK, HIST1H2BL, HIST1H2BM, HIST1H2BO, HIST1H3A, HIST1H3D, HIST1H3F, HIST1H3G, HIST1H3H, HIST1H3I, HIST1H3J, HIST1H4A, HIST1H4B, HIST1H4C, HIST1H4D, HIST1H4E, HIST1H4F, HIST1H4H, HIST1H4I, HIST1H4J, HIST1H4K, HIST1H4L, HIST2…
KEGG:05012	Parkinson's disease	41	5.52894e-15	8.29341e-14	ATP5E, ATP5F1, ATP5G1, ATP5G3, ATP5H, COX5A, COX5B, COX6A1, COX6B1, COX7A2, COX7A2L, COX7B, COX8A, CYC1, NDUFA1, NDUFA11, NDUFA12, NDUFA2, NDUFA3, NDUFA6, NDUFA7, NDUFAB1, NDUFB1, NDUFB2, NDUFB3, NDUFB5, NDUFB7, NDUFB8, NDUFB9, NDUFC1, NDUFC2, NDUFS5, PARK7, PPIF, SDHB, SLC25A5, UQCR10, UQCR11, UQCRC1, UQCRH, UQCRQ
KEGG:05010	Alzheimer's disease	40	2.09588e-11	1.57191e-10	ATP5E, ATP5F1, ATP5G1, ATP5G3, ATP5H, CDK5, COX5A, COX5B, COX6A1, COX6B1, COX7A2, COX7A2L, COX7B, COX8A, CYC1, HSD17B10, NDUFA1, NDUFA11, NDUFA12, NDUFA2, NDUFA3, NDUFA6, NDUFA7, NDUFAB1, NDUFB1, NDUFB2, NDUFB3, NDUFB5, NDUFB7, NDUFB8, NDUFB9, NDUFC1, NDUFC2, NDUFS5, SDHB, UQCR10, UQCR11, UQCRC1, UQCRH, UQCRQ
KEGG:04932	Non-alcoholic fatty liver disease (NAFLD)	35	3.49006e-10	2.24361e-09	CEBPA, COX5A, COX5B, COX6A1, COX6B1, COX7A2, COX7A2L, COX7B, COX8A, CYC1, CYP2E1, NDUFA1, NDUFA11, NDUFA12, NDUFA2, NDUFA3, NDUFA6, NDUFA7, NDUFAB1, NDUFB1, NDUFB2, NDUFB3, NDUFB5, NDUFB7, NDUFB8, NDUFB9, NDUFC1, NDUFC2, NDUFS5, SDHB, UQCR10, UQCR11, UQCRC1, UQCRH, UQCRQ
KEGG:05203	Viral carcinogenesis	33	8.27303e-06	3.38442e-05	ATP6V0D1, CCNA2, CCNE1, CCNE2, CDK1, CHEK1, GTF2H4, HIST1H2BB, HIST1H2BH, HIST1H2BI, HIST1H2BJ, HIST1H2BK, HIST1H2BL, HIST1H2BM, HIST1H2BO, HIST1H4A, HIST1H4B, HIST1H4C, HIST1H4D, HIST1H4E, HIST1H4F, HIST1H4H, HIST1H4I, HIST1H4J, HIST1H4K, HIST1H4L, HLA-A, HLA-B, HLA-C, HLA-F, RANBP1, RBL1, SKP2
KEGG:04110	Cell cycle	29	1.31364e-08	6.56821e-08	ANAPC11, BUB1, CCNA2, CCNB2, CCNE1, CCNE2, CDC25A, CDC25C, CDC45, CDC6, CDC7, CDK1, CHEK1, E2F1, E2F2, MAD2L1, MCM4, MCM5, MCM6, MCM7, ORC1, ORC6, PCNA, PKMYT1, RBL1, RBX1, SKP2, SMC1A, TTK
KEGG:00240	Pyrimidine metabolism	24	2.11987e-07	9.53943e-07	DCTPP1, DTYMK, DUT, NME1, NME3, NME4, NT5C, POLA2, POLD1, POLE2, POLE4, POLR2F, POLR2G, POLR2H, POLR2L, POLR3C, PRIM1, RRM1, RRM2, TK1, TYMP, TYMS, UPP1, ZNRD1
KEGG:04723	Retrograde endocannabinoid signaling	22	0.00107724	0.00323173	ABHD6, GNG11, GNG2, MAPK12, NDUFA1, NDUFA11, NDUFA12, NDUFA2, NDUFA3, NDUFA6, NDUFA7, NDUFAB1, NDUFB1, NDUFB2, NDUFB3, NDUFB5, NDUFB7, NDUFB8, NDUFB9, NDUFC1, NDUFC2, NDUFS5
KEGG:04260	Cardiac muscle contraction	17	3.69862e-05	0.000138698	CACNA2D3, CACNA2D4, COX5A, COX5B, COX6A1, COX6B1, COX7A2, COX7A2L, COX7B, COX8A, CYC1, TPM4, UQCR10, UQCR11, UQCRC1, UQCRH, UQCRQ
KEGG:03030	DNA replication	15	1.03321e-08	5.8118e-08	FEN1, MCM4, MCM5, MCM6, MCM7, PCNA, POLA2, POLD1, POLE2, POLE4, PRIM1, RFC4, RNASEH2A, RNASEH2C, RPA3
KEGG:04612	Antigen processing and presentation	15	0.000391777	0.00125928	B2M, CALR, CTSS, HLA-A, HLA-B, HLA-C, HLA-DMB, HLA-DQA1, HLA-DQB1, HLA-F, HSPA8, IFI30, PSME1, PSME2, RFXANK
KEGG:03460	Fanconi anemia pathway	13	0.000126641	0.000438373	BRCA1, BRCA2, BRIP1, CENPX, FANCD2, FANCE, FANCG, FANCI, RAD51, RMI1, RPA3, SLX1B, UBE2T

## Sheet: LSC17 analysis
Leukemic Stem Cell score (LSC17) for LSC and Blast populations calculated from bulk RNA-Seq data
CellType	LSC17 score
LSC	-0.217668
Blast	-0.447213
	Score calculated using formula from Ng. et al (2016). PMID: 27926740
